# Supplementary material for: Sex-Specific Cross Tissue Meta-Analysis Identifies Immune Dysregulation in Women With Alzheimer’s Disease
Source: Front Aging Neurosci. 2021 Sep 30;13:735611. doi: 10.3389/fnagi.2021.735611 (PMC8515049; doi:10.3389/fnagi.2021.735611)
Supplement: Supplementary file 1 [file Table_1.XLSX]

## Sheet: Table S1
Table S1: Distribution of Brain Samples Across Brain Regions
Brain Region	No. Females (% of total)	No. Males (% of total)
Hippocampus	28 (4.5)	41 (9.0)
Parietal Cortex	27 (4.3)	42 (9.2)
Prefrontal Cortex	346 (55.0)	188 (41.3)
Temporal Cortex	228 (36.2)	184 (40.4)
Total	629 (100)	455 (100)

## Sheet: Table S2
Table S2: Differential expression fold changes and p-values in the brain
	Female Only Model		Male Only Model		Combined Male and Female Model
Gene Symbol	ln Fold Change	Adjusted P Value	ln Fold Change	Adjusted P Value	ln Fold Change	Adjusted P Value
2020-03-01	0.00538065	0.936443	0.0377746	0.63201	0.0168874	9.06935e-07
2020-03-01	-0.00105421	0.978899	-0.0387351	0.0504619	-0.0179966	0.000349323
2020-03-02	-0.0108368	0.432152	0.0314548	0.954709	0.00697317	9.00612e-07
2020-03-02	0.00118345	0.635026	0.00826202	0.504554	0.00393517	0.513436
2020-03-03	0.169287	0.000304594	0.162131	0.0203821	0.173506	0.000670727
2020-03-04	-0.185269	1.55674e-06	-0.110791	0.00314744	-0.161643	2.01366e-05
2020-03-05	-0.000843099	0.808112	0.00858807	0.329892	0.000935206	0.0267553
2020-03-06	-0.0136227	0.888023	-0.00351433	0.545892	-0.0143456	0.00039743
2020-03-07	0.031479	0.0361005	0.0190969	0.966744	0.0264047	1.12873e-05
2020-03-08	0.126631	2.60023e-07	0.145949	1.49272e-05	0.13735	0.0227518
2020-03-09	0.00386268	0.765444	0.0164186	0.791518	0.0054067	0.0807673
2020-09-02	0.0394674	0.0135713	-0.00119884	0.565218	0.0280905	2.76901e-05
2020-09-03	-0.0512128	0.19407	0.0227246	0.619048	-0.0284579	0.870287
2020-09-04	-0.0607937	0.989758	-0.106429	0.0134382	-0.0726849	0.386447
2020-09-05	-0.17605	2.45525e-07	-0.0309039	0.409648	-0.12215	0.820332
2020-09-06	-0.0676633	0.00902216	-0.0522264	0.100226	-0.0671153	0.949935
2020-09-07	0.00241943	0.0756185	-0.00141651	0.838266	0.00152187	0.00353715
2020-09-08	0.092522	4.18893e-06	0.111548	0.0029879	0.102462	0.000692972
2020-09-09	0.0523267	0.0124895	0.0767402	0.0610829	0.0639117	0.414469
2020-09-10	0.138913	0.000323333	0.135611	0.0428729	0.142351	8.23809e-06
2020-09-11	0.00718252	0.318411	0.0514883	0.0939297	0.0242791	0.00024721
A2M	0.127979	0.00128557	0.0984838	0.260194	0.128271	0.0658471
A2ML1	0.256358	1.5038e-08	0.271518	2.07282e-05	0.265817	0.0656725
A4GALT	0.274512	8.38397e-06	0.296531	0.001158	0.296142	0.871271
AAAS	0.00486625	0.701047	0.0256817	0.57385	0.0158183	0.0758509
AACS	-0.0594777	0.0339136	-0.00126553	0.798501	-0.0395609	0.104758
AADAT	-0.0805018	0.000358235	-0.0301101	0.0332225	-0.0605308	0.000360316
AAGAB	-0.0695535	0.000313006	-0.0537282	0.00943028	-0.0716226	0.195006
AAK1	-0.051153	0.123124	-0.00743111	0.852856	-0.0391656	4.76467e-06
AAMDC	0.0748467	0.0155484	0.0522152	0.918705	0.0702641	0.0521939
AAMP	-0.0128616	0.219608	-0.0187136	0.0275194	-0.0176479	2.04311e-05
AAR2	0.0422338	0.0389698	0.0423615	0.514161	0.0434303	0.739074
AARS	-0.0201748	0.800546	0.0554431	0.025481	0.00595183	0.277171
AARS2	-0.0604448	0.000395067	0.00405395	0.283065	-0.0337582	0.00189286
AASDH	0.0127788	0.615019	0.0484509	0.151457	0.0271687	0.000222449
AASDHPPT	-0.0805326	0.0109805	-0.0591984	0.0363968	-0.0786462	0.0549644
AASS	0.0781178	0.0535583	0.0421656	0.978953	0.0668525	0.00532414
AATF	0.0357242	0.0996182	0.0639548	0.117151	0.0488248	0.347261
AATK	0.0162683	0.179444	0.074051	0.185517	0.0421697	0.422554
ABAT	0.00376235	0.632414	0.00978838	0.831922	0.00228137	0.23741
ABCA1	0.157303	0.0004569	0.169298	0.0109122	0.167377	0.0149043
ABCA10	-0.0432011	0.0843259	-0.0379325	0.0986419	-0.0452465	0.399105
ABCA11P	-0.122337	0.000660048	-0.127189	8.39372e-05	-0.124997	0.000155129
ABCA17P	-0.0839726	0.000473422	0.0235783	0.816735	-0.0381599	0.227701
ABCA2	0.0361814	0.018968	0.0625721	0.369515	0.0525975	0.0190187
ABCA3	-0.00456751	0.4195	0.0309549	0.320156	0.00829067	0.227701
ABCA5	-0.0978853	0.000211773	-0.0882301	0.00239406	-0.0988646	0.399105
ABCA6	0.124739	0.00306731	0.0824131	0.344201	0.114707	0.3988
ABCA7	0.0480358	0.103731	0.117258	0.0308881	0.0796168	0.482113
ABCA8	0.1334	0.0083667	0.164662	0.0253002	0.159843	0.398525
ABCA9	-0.0156148	0.567173	0.080634	0.110314	0.0306588	0.398547
ABCB1	0.131465	0.00711434	0.116532	0.15582	0.135125	0.00430845
ABCB10	-0.0299134	0.0570605	0.000549059	0.156423	-0.0184756	1.1643e-06
ABCB6	-0.015739	0.270093	0.111985	0.0578012	0.0379164	2.09251e-05
ABCB7	0.0629701	0.0176004	0.0877018	0.00330726	0.0732132	0.927222
ABCB8	-0.0587267	0.0156102	0.00283227	0.444444	-0.0320789	0.00607849
ABCB9	0.0117365	0.437435	0.0287726	0.772273	0.0183111	0.102397
ABCC1	-0.0308466	0.0854901	0.0338066	0.413942	-0.00633034	0.242313
ABCC10	-0.00129152	0.830229	0.0681386	0.115527	0.0300063	0.00184457
ABCC12	-0.28648	4.68121e-10	-0.176487	0.000905806	-0.250126	0.260847
ABCC4	0.0874555	0.082247	0.0425647	0.923296	0.0711737	0.123347
ABCC5	-0.0653649	0.00192184	0.0146554	0.79481	-0.0353365	0.000133692
ABCC8	-0.141803	8.23907e-06	-0.039442	0.103397	-0.101517	0.0366457
ABCC9	0.0935627	0.0275087	0.119954	0.106695	0.109927	0.0681598
ABCD1	0.113916	0.000680002	0.0903262	0.271702	0.112663	0.971175
ABCD2	-0.0462757	0.176222	-0.0580098	0.0587642	-0.0490162	0.0706033
ABCD3	0.0448198	0.0280356	0.014912	0.596395	0.0351935	3.04835e-08
ABCD4	0.0294723	0.132266	0.0864016	0.0725414	0.0563885	0.152248
ABCE1	-0.0346863	0.0784918	-0.0768514	0.000589269	-0.0557785	0.000330323
ABCF1	0.00136864	0.573783	0.0331837	0.815696	0.012555	0.00137722
ABCF2	-0.0243473	0.0638001	0.0139608	0.997155	-0.0123911	0.00617203
ABCF3	-0.0562029	0.000474814	-0.00615951	0.310343	-0.0375856	0.000134094
ABCG1	0.0895186	0.00331827	0.104458	0.0195605	0.0976594	0.802035
ABCG2	0.0930594	0.0611343	0.0659313	0.933369	0.0975969	0.000271912
ABCG4	-0.0868769	0.00875758	-0.0283033	0.264025	-0.0687004	0.0582371
ABHD10	-0.0244901	0.0352748	-0.0341743	0.106581	-0.0313648	7.88651e-05
ABHD11	-0.0222662	0.322869	-0.0591621	0.00103963	-0.0357144	0.00398449
ABHD12	-0.0679227	0.00131662	-0.0237012	0.0614653	-0.0497506	0.725379
ABHD12B	0.0175399	0.701468	0.0595444	0.832249	0.0285468	0.139979
ABHD13	-0.0156786	0.259628	0.0368073	0.476532	0.000722211	0.1254
ABHD14A	-0.0304675	0.274886	-0.0447772	0.0720855	-0.0401372	5.77519e-05
ABHD14B	0.0195483	0.655742	0.0287261	0.96178	0.0297599	5.74367e-05
ABHD15	0.11947	0.000483999	0.118684	0.0291275	0.12514	0.33841
ABHD17A	-0.015331	0.925532	0.0055031	0.855549	-0.00416052	0.485854
ABHD17B	0.0632273	0.00927369	0.0528	0.633896	0.0604424	0.0133942
ABHD17C	0.024894	0.412375	0.0739775	0.121008	0.0464589	0.205247
ABHD18	-0.0140878	0.845272	-0.0372455	0.0186397	-0.0262432	0.000318854
ABHD2	0.0316187	0.172793	0.0661943	0.107091	0.041832	0.21135
ABHD3	0.0272675	0.555882	0.0611234	0.368199	0.0463209	0.445577
ABHD4	0.119372	0.00447807	0.151921	0.0166233	0.143586	0.129281
ABHD5	0.0987439	0.00193173	0.092495	0.127981	0.0983717	4.28101e-05
ABHD6	0.0339294	0.0898852	0.0332285	0.408988	0.0347043	6.42595e-05
ABHD8	-0.0279924	0.478781	0.0625292	0.228033	0.00681961	0.55183
ABI1	0.000540235	0.813583	-0.0304916	0.0474541	-0.0162844	0.0216016
ABI2	-0.0647558	0.000351931	-0.0477194	0.000419607	-0.063446	1.8289e-05
ABI3	0.14196	0.00451521	0.117522	0.360861	0.138411	0.375655
ABITRAM	-0.0340431	0.0327963	-0.0019119	0.277465	-0.0243419	0.0149867
ABL1	0.0687988	0.000772038	0.0990916	0.0392827	0.0857485	0.0178766
ABL2	0.0263315	0.0286807	0.0277656	0.301933	0.0203017	4.27995e-07
ABLIM1	0.0919452	0.000126915	0.106336	0.00578187	0.098444	0.0306177
ABLIM2	-0.0862608	0.00406029	0.0189553	0.795445	-0.0491598	0.00017983
ABLIM3	-0.022707	0.145601	0.031347	0.927312	-0.00193897	0.000843735
ABR	-0.0211399	0.779673	0.0395218	0.665183	0.00399662	0.298574
ABRACL	-0.143322	4.78971e-06	-0.0966212	0.00782302	-0.13015	0.00261703
ABRAXAS1	-0.00826091	0.558021	0.000802086	0.240405	-0.00294108	0.000262953
ABRAXAS2	-0.0192053	0.127389	-0.0274646	0.0568229	-0.0265291	0.0317076
ABT1	-0.0139293	0.0408286	-0.0296063	0.00728135	-0.0224778	0.00132873
ABTB1	-0.0655766	0.0114709	0.0308505	0.741009	-0.0282864	9.10523e-05
ABTB2	0.125938	3.54805e-06	0.200515	8.88492e-06	0.162339	0.0386377
ACAA1	-0.00638312	0.522688	0.00830989	0.295091	0.00349548	3.87948e-05
ACAA2	0.0589474	0.0636956	0.00894899	0.52368	0.0464833	0.458837
ACACA	-0.0113858	0.865398	0.0670369	0.00059767	0.0169286	0.347267
ACACB	0.144554	0.0001542	0.129384	0.0756161	0.147687	0.0916338
ACAD10	-0.021464	0.225551	-0.00476048	0.225486	-0.0112624	0.0945965
ACAD8	-0.0293312	0.0461952	-0.022145	0.018207	-0.0282068	0.0607507
ACAD9	-0.0631073	6.88524e-05	-0.0384942	0.000862006	-0.0534555	9.30899e-05
ACADM	-0.000332595	0.967203	0.0124718	0.49143	0.00362348	2.06894e-08
ACADS	0.039569	0.276485	-0.0499833	0.0286352	0.0116542	0.0988481
ACADSB	-0.0683771	0.0106908	-0.069203	0.000979386	-0.0720468	0.0314625
ACADVL	0.0617053	0.000421613	0.0645782	0.182962	0.0696238	0.314003
ACAN	0.175467	0.00132391	0.233684	0.00319212	0.204416	0.211293
ACAP2	0.0188437	0.298439	0.0529082	0.144509	0.0330537	0.000147059
ACAP3	-0.0579465	0.805463	0.0198422	0.686136	-0.0243075	7.34273e-16
ACAT1	-0.00957357	0.555707	-0.0132962	0.163483	-0.0111731	0.0551005
ACAT2	-0.0096947	0.813074	-0.0383531	0.234627	-0.0279525	0.00289754
ACBD3	0.00194466	0.837312	-0.00307179	0.193881	-0.00282735	1.02267e-06
ACBD4	-0.0434772	0.0337836	0.00201573	0.383153	-0.0203788	0.370809
ACBD5	0.0551787	0.0120741	0.0807925	0.0900491	0.0674469	0.0218022
ACBD6	0.0109145	0.278505	0.0723832	0.952947	0.0345417	4.3932e-07
ACBD7	0.0471846	0.329495	0.0123767	0.666175	0.0329666	0.0207056
ACCS	-0.0267934	0.301627	0.000865534	0.304009	-0.0155181	0.039642
ACD	0.00257041	0.686435	0.0193183	0.648639	0.0111793	0.272522
ACE	-0.0022243	0.526215	0.0276358	0.575567	0.00976432	0.390893
ACER2	0.10805	0.194969	0.106463	0.357461	0.105654	0.011954
ACER3	0.0654975	0.000490382	0.0622189	0.218388	0.0674449	0.0517252
ACHE	-0.0513464	0.179537	0.0266331	0.744642	-0.0260752	0.00487487
ACIN1	0.0448858	0.000395129	0.086679	0.00285435	0.0635799	0.130212
ACKR1	0.0392161	0.821848	0.00732443	0.57238	0.0120404	2.53442e-07
ACKR3	0.135822	0.00290834	0.153038	0.0268648	0.144624	2.52231e-05
ACLY	-0.0218691	0.538146	-0.0015466	0.472913	-0.0177125	0.358343
ACO1	0.0321813	0.0453565	0.0523852	0.0965576	0.0453013	0.0121702
ACO2	-0.0229165	0.636345	0.0286248	0.760169	-0.000188798	0.867981
ACOT1	0.00927107	0.833561	-0.0341703	0.621019	-0.0103333	0.151012
ACOT11	0.00159461	0.562165	0.00805913	0.97371	0.0115812	1.11769e-08
ACOT13	0.0186337	0.229393	0.056057	0.0741242	0.0370085	0.00128642
ACOT2	0.0229222	0.565263	-0.0230641	0.170039	0.0033293	0.151041
ACOT4	-0.0334317	0.122493	-0.0379198	0.0321145	-0.0399942	0.151167
ACOT7	-0.149418	0.00191034	-0.030257	0.500335	-0.107818	8.38988e-13
ACOT8	-0.0342203	0.0618891	0.00931554	0.777475	-0.0205391	0.75317
ACOT9	0.0435229	0.0520161	-0.0127129	0.174221	0.0149696	0.89412
ACOX1	0.00958404	0.324829	-0.0131194	0.0769878	0.00156475	0.410354
ACOX2	0.17464	1.23254e-05	0.14458	0.00942084	0.175022	6.5237e-05
ACOX3	0.0170312	0.518006	0.0534205	0.424466	0.0343668	0.000182541
ACP1	-0.0837162	7.42806e-05	-0.0860033	0.000244175	-0.0923699	1.59853e-06
ACP2	-0.0987034	0.000300577	-0.104467	1.70084e-05	-0.103771	0.0405201
ACP6	0.0569148	0.0424886	0.0464346	0.451158	0.057823	9.8846e-08
ACP7	0.0998869	0.0770462	0.17285	0.236413	0.128764	0.60534
ACSBG1	0.15079	0.000101287	0.0944934	0.178219	0.136134	0.203525
ACSF2	0.0979048	0.00347288	0.0875373	0.167444	0.102772	0.378936
ACSF3	-0.00778844	0.84385	0.0335685	0.641015	0.00975574	0.293938
ACSL1	0.0967967	0.00665868	0.118816	0.0340743	0.106911	0.000368868
ACSL3	-0.0366227	0.213277	-0.0312935	0.208524	-0.0422847	2.24471e-05
ACSL4	-0.0980143	0.000573324	-0.0821933	0.00974473	-0.0989709	0.946391
ACSL5	0.0882496	0.199965	0.111872	0.137119	0.106563	0.0304993
ACSL6	-0.0460338	0.331768	-0.092719	0.00362018	-0.0715754	0.000686521
ACSM5	0.0868944	0.10252	0.0456959	0.823042	0.0788687	0.243749
ACSS1	0.0910318	0.00717868	0.0838834	0.25545	0.0965684	0.723336
ACSS2	0.02652	0.0461066	0.0265101	0.786479	0.0284665	0.737666
ACSS3	0.11657	0.0161837	0.142719	0.00723705	0.135974	0.0848405
ACTA2	-0.0177622	0.653905	0.100977	0.333626	0.0380133	0.0261852
ACTB	-0.083269	0.00515835	-0.0676579	0.00586779	-0.076263	0.00312481
ACTC1	-0.0472215	0.0436516	0.0293816	0.536888	-0.0195852	0.175233
ACTG1	-0.100668	0.00611804	-0.0750004	0.0108528	-0.0916406	0.423998
ACTL6A	0.139632	6.64554e-06	0.169377	7.33753e-05	0.157138	0.000129702
ACTL6B	-0.0840754	0.0123422	-0.0626828	0.10892	-0.0840759	0.00482332
ACTN1	-0.0279219	0.334414	0.0762912	0.102734	0.0123079	0.14766
ACTN2	-0.139588	2.52235e-05	-0.0544089	0.215711	-0.1109	1.40958e-06
ACTN4	0.0232056	0.0345375	0.0801476	0.0365228	0.0483202	0.603231
ACTR10	-0.0998245	5.30015e-05	-0.0866184	0.000467969	-0.0991395	0.14285
ACTR1A	-0.028537	0.198899	-0.0183896	0.0552688	-0.0266758	0.0293242
ACTR1B	-0.0458483	0.0377405	-0.0819694	0.000369702	-0.0655782	7.26899e-06
ACTR2	-0.0864975	0.0116081	-0.0110542	0.40264	-0.0603473	4.55902e-06
ACTR3	-0.00790604	0.904268	0.0094947	0.833898	-0.00421796	8.77515e-06
ACTR3B	-0.138016	4.61963e-06	-0.0433442	0.0600179	-0.106062	0.00622557
ACTR5	0.0043089	0.44985	0.025952	0.705064	0.011496	0.743643
ACTR6	-0.0948787	4.11395e-05	-0.0781424	0.00203352	-0.09231	0.0875545
ACTR8	0.0327645	0.0764434	0.037083	0.523642	0.033174	6.14288e-05
ACVR1	0.0848299	0.00634406	0.0913835	0.0373509	0.0908103	1.09405e-05
ACVR1B	-0.0316649	0.0731903	-0.0123033	0.28411	-0.0287529	0.0751198
ACVR1C	-0.0487822	0.194967	-0.0352387	0.497914	-0.0504204	1.09008e-05
ACVR2A	-0.0594675	0.000924871	0.00551228	0.891366	-0.0389128	1.04505e-05
ACVR2B	-0.00863405	0.491283	0.052749	0.217076	0.014783	3.93258e-05
ACVRL1	0.126697	0.00482973	0.127532	0.204663	0.14058	0.0750702
ACYP1	-0.0452644	0.0108084	-0.014603	0.31643	-0.0356929	0.154956
ACYP2	-0.0114654	0.829784	-0.0268043	0.0303129	-0.0178016	3.74448e-06
ADA	0.061303	0.236063	0.139707	0.0229468	0.0988814	0.750594
ADA2	0.0790284	0.0120922	-0.00883382	0.257194	0.0486605	0.815312
ADAL	-0.0477184	0.00585087	-0.0231915	0.0404822	-0.0394073	0.182156
ADAM10	0.0600344	0.000115454	0.0776384	0.00579843	0.0697072	0.190165
ADAM11	-0.126408	5.92502e-05	-0.0831643	0.00429488	-0.114045	0.369706
ADAM12	0.147555	0.000302753	0.213371	0.000273424	0.176588	0.0319404
ADAM15	-0.00733443	0.996166	-0.0178088	0.214445	-0.00554723	1.84836e-07
ADAM17	-0.00943112	0.712364	0.0224691	0.679897	0.0015796	1.90525e-06
ADAM19	-0.0432865	0.0957112	0.0348083	0.536687	-0.0180365	0.000935074
ADAM20P1	-0.0539041	0.131782	-0.00306731	0.615547	-0.0325537	0.148978
ADAM22	-0.0746108	0.00808507	-0.0625893	0.0381605	-0.0802138	0.00431311
ADAM23	-0.132702	0.00151583	-0.0807307	0.0904513	-0.122703	1.86088e-05
ADAM28	0.11327	0.0327186	0.0265467	0.751608	0.083449	0.00712387
ADAM32	-0.0855225	4.8062e-05	-0.084913	0.00204024	-0.0912696	0.00777487
ADAM33	0.189537	7.21753e-05	0.317779	1.03297e-06	0.251379	0.700249
ADAM8	-0.0549404	0.104617	0.0910077	0.0831195	0.00924469	0.0328566
ADAM9	0.00352931	0.991252	0.0323857	0.986313	0.0133874	0.00777051
ADAMTS1	0.219818	0.000102521	0.180869	0.0235108	0.212712	0.788946
ADAMTS10	0.0482638	0.0826308	0.0994253	0.0835514	0.072818	0.514427
ADAMTS13	-0.0505872	0.073625	0.00222086	0.370287	-0.0281286	0.0184015
ADAMTS14	0.0355397	0.336678	-0.0330651	0.185954	0.0122759	0.0244278
ADAMTS16	0.000887466	0.869377	0.00673616	0.909663	-0.000104492	0.000381513
ADAMTS17	0.0361079	0.222404	0.0365143	0.807306	0.0369252	0.21652
ADAMTS19	-0.0167951	0.317539	0.0303895	0.627565	0.00259898	0.000680253
ADAMTS2	0.294079	1.80319e-07	0.397837	3.12858e-08	0.329514	0.00108576
ADAMTS3	-0.214792	1.11418e-06	-0.109202	0.029957	-0.185692	0.00023662
ADAMTS4	0.00928897	0.668579	-0.0634511	0.106615	-0.0182961	3.00165e-07
ADAMTS7P1	-0.0499543	0.0977164	0.0561325	0.902671	-0.00671902	0.206943
ADAMTS8	-0.0939737	0.00606757	-0.0304426	0.184624	-0.0695866	0.0603573
ADAMTS9	0.106664	0.421712	0.130749	0.318806	0.124871	6.6905e-05
ADAMTSL2	-0.0196352	0.68548	-0.00141682	0.740188	-0.0111627	0.0184464
ADAMTSL3	0.173109	6.14737e-05	0.232169	1.91148e-05	0.200806	0.208366
ADAMTSL4	-0.0281247	0.314638	-0.00929471	0.210612	-0.0160043	1.20968e-07
ADAP1	-0.0403695	0.365836	-0.021215	0.547944	-0.0316534	0.00302376
ADAP2	0.0587532	0.145238	0.0596973	0.830771	0.0670635	0.339658
ADAR	-0.00443915	0.601461	0.0296158	0.184638	0.00643819	1.7754e-07
ADARB1	-0.0178838	0.593338	0.0231795	0.652336	-0.00608844	0.809484
ADARB2	0.067006	0.0470006	0.0562986	0.561004	0.0664701	0.0196787
ADAT1	0.00206409	0.814559	0.0101385	0.440455	0.00132823	0.283402
ADAT2	-0.124726	4.33961e-07	-0.114173	1.23102e-06	-0.122629	0.00262883
ADCK1	-0.0550941	0.0157623	-0.034808	0.0245102	-0.0498213	0.15705
ADCK2	-0.0392848	0.0231211	-0.0304861	0.12667	-0.0404839	0.00576614
ADCK5	-0.0335279	0.152264	-0.00284745	0.305476	-0.0187971	0.0109324
ADCY1	-0.133905	4.63337e-06	-0.0267988	0.671314	-0.0996186	0.00375437
ADCY10P1	0.0423066	0.16706	0.0896697	0.104459	0.0679922	0.00175901
ADCY2	0.0439169	0.0758511	0.0441352	0.518818	0.0468012	0.000390475
ADCY3	0.0168378	0.715604	0.0665086	0.188552	0.0369025	2.39724e-06
ADCY4	0.0652556	0.219468	0.0310519	0.524995	0.0609984	0.133801
ADCY5	-0.00660581	0.752165	0.0699114	0.0306047	0.0242591	8.86396e-05
ADCY6	-0.0302987	0.207557	0.053875	0.102634	0.00387361	0.0726002
ADCY7	-0.0126167	0.775558	0.0807668	0.16044	0.0287708	0.263042
ADCY8	0.102622	0.00099324	0.0866794	0.0692729	0.0967526	0.0101659
ADCY9	0.0425263	0.0316133	0.101167	0.00181224	0.0656562	0.232469
ADCYAP1	-0.327431	1.96182e-07	-0.286596	3.54517e-05	-0.322242	0.435966
ADCYAP1R1	0.144294	3.62093e-07	0.13764	0.00205924	0.144394	0.00347224
ADD1	0.00380822	0.0157419	0.0177043	0.549051	0.00813206	0.000165202
ADD2	-0.105913	0.000918779	-0.0505669	0.160984	-0.0949534	4.93723e-06
ADD3	0.131282	1.11224e-05	0.106695	0.0649957	0.125442	0.030225
ADGRA1	-0.117315	0.000901804	0.00314544	0.729884	-0.0661971	0.0327588
ADGRA2	0.0238831	0.607794	0.110051	0.0468086	0.0694659	0.00758316
ADGRA3	0.180931	5.99659e-07	0.165169	0.00118722	0.180597	0.000190811
ADGRB1	-0.0275113	0.670873	0.0686837	0.266844	0.0174094	0.0104141
ADGRB2	-0.0791026	0.0752013	0.0130168	0.864465	-0.0399685	7.02494e-10
ADGRB3	-0.0710343	0.000337946	-0.0199942	0.334713	-0.0565907	0.001982
ADGRD1	0.102779	0.058435	0.104612	0.480215	0.115212	0.106044
ADGRE2	0.133092	0.0301013	0.0426633	0.591425	0.0966569	0.5441
ADGRE5	0.0239879	0.494736	0.0386019	0.868324	0.0361991	0.542896
ADGRF5	0.0317115	0.92406	0.0724772	0.415818	0.0563575	0.00190851
ADGRG1	0.145838	3.89911e-06	0.146888	0.0272808	0.151574	0.267008
ADGRL1	-0.00641657	0.203354	0.0494044	0.229527	0.0160042	0.542746
ADGRL2	-0.0488652	0.0683029	0.0470227	0.546209	-0.0161513	2.22236e-08
ADGRL3	0.000705658	0.738919	0.031214	0.396046	0.0110566	0.000227767
ADGRL4	0.154064	0.00601261	0.153784	0.0725058	0.168067	2.22112e-08
ADGRV1	0.117531	0.00693569	0.0713363	0.301547	0.104213	0.000578816
ADH5	0.026552	0.274886	0.0130445	0.831773	0.0207095	0.000283711
ADHFE1	-0.024646	0.574949	-0.0983491	0.00673416	-0.0505932	0.00827129
ADI1	0.0426085	0.0608809	0.00649311	0.695899	0.0282386	1.65281e-06
ADIPOR1	-0.00888203	0.658538	0.0101986	0.572575	-0.00198845	5.97644e-07
ADIPOR2	0.155879	3.93895e-06	0.143635	0.00539799	0.158727	0.0619464
ADK	-0.0103668	0.216972	0.00287341	0.537609	-0.00900581	0.0252597
ADM	0.145785	0.145702	0.209933	0.152454	0.180784	0.0356932
ADNP	0.0201271	0.0733351	0.0618908	0.00490669	0.0357867	0.760764
ADNP2	-0.0257736	0.0670715	0.00837161	0.415818	-0.0155289	0.475802
ADO	-0.0438123	0.0422318	-0.0193083	0.265872	-0.0394318	0.0237352
ADORA1	0.0289187	0.0644105	0.0760047	0.0434492	0.047874	6.1632e-07
ADORA2B	0.0866575	0.0718496	0.105414	0.0964412	0.0921415	0.324325
ADORA3	0.298675	7.19124e-07	0.187909	0.106275	0.26541	6.05413e-08
ADPGK	-0.000622213	0.871781	-0.0496846	0.00013622	-0.0197096	0.198322
ADPRH	0.158799	4.87197e-05	0.126001	0.350469	0.157128	8.27517e-05
ADPRHL1	-0.0569464	0.0154402	0.0642494	0.639921	-0.0128574	0.127444
ADPRHL2	0.0247161	0.294365	-0.013703	0.128037	0.00871458	1.29928e-09
ADPRM	-0.00885986	0.240129	0.0204861	0.542037	0.00296087	0.322452
ADRA1A	0.152415	0.00296455	0.159736	0.00503844	0.154574	0.00721964
ADRA1B	-0.11326	0.0110449	0.01302	0.847353	-0.0587911	0.000942349
ADRA2A	-0.0347492	0.314608	0.0402313	0.805272	-0.0121032	0.0304489
ADRA2C	0.0520744	0.240275	0.0836551	0.130227	0.0663447	0.000168738
ADRB1	0.000850183	0.58536	0.0610652	0.684585	0.0233551	0.0305715
ADRM1	0.0271868	0.628979	-0.0151291	0.090294	0.00945698	0.771813
ADSL	0.0071068	0.708262	0.0224889	0.66605	0.00985684	0.863022
ADSS	-0.0570068	0.0120507	-0.0355075	0.0244172	-0.0521883	1.47526e-06
ADSSL1	-0.0120485	0.802508	-0.0663572	0.00751243	-0.0322058	0.16851
ADTRP	-0.334665	1.94694e-08	-0.07987	0.117148	-0.232453	0.00121231
AEBP1	0.290794	2.31556e-05	0.412204	1.22662e-06	0.347217	0.00365811
AEBP2	0.0364388	0.520286	0.00710462	0.56642	0.0160833	0.0676881
AEN	0.115956	0.000112825	0.186248	6.07231e-06	0.146451	0.211212
AFAP1	-0.0287031	0.0899829	-0.00747835	0.292638	-0.0241731	0.000179812
AFAP1L1	0.14952	0.00157041	0.180686	0.0075231	0.164631	0.000843735
AFAP1L2	0.00251069	0.929407	0.0565928	0.413969	0.0253053	0.0306063
AFDN	0.0491094	0.00137688	0.0235594	0.6253	0.0380791	0.0029883
AFF1	0.117622	9.72012e-06	0.146914	0.000101007	0.135107	0.000270762
AFF2	-0.0416765	0.299083	-0.008589	0.716023	-0.03829	0.96144
AFF3	-0.0786775	0.00443144	0.0409945	0.2957	-0.0329369	7.62032e-06
AFF4	0.0466744	0.000734107	0.0560279	0.0176999	0.0479261	0.000695127
AFG1L	-0.048073	0.0165677	0.0440982	0.644108	-0.0100205	0.00229094
AFG3L1P	-0.00780993	0.379899	0.0377284	0.878869	0.0151734	0.296643
AFG3L2	-0.034474	0.206356	-0.0426625	0.0469994	-0.0449603	0.442979
AFMID	-0.0206122	0.835497	-0.0136722	0.2957	-0.0123414	0.416698
AFTPH	-0.0142639	0.275705	0.0171781	0.780125	-0.00530905	4.46298e-06
AGA	0.0321712	0.481195	-0.00430578	0.287031	0.0217025	0.000366561
AGAP1	0.00772916	0.0834381	0.0978249	0.000161131	0.043909	2.51586e-05
AGAP2	-0.0966808	0.0326135	0.0266956	0.842899	-0.046608	0.0805472
AGAP3	-0.0125871	0.416751	0.0530781	0.293897	0.0136505	0.00617203
AGAP4	-0.0343922	0.339913	0.0547637	0.45956	0.00341596	0.0227957
AGAP6	-0.0606272	0.013148	-0.00323848	0.261387	-0.0384374	0.0231252
AGAP9	-0.0883585	0.0148801	0.0911583	0.377352	-0.0210761	0.0229872
AGBL3	-0.0107376	0.139447	-0.0436065	0.00416575	-0.027698	0.00560578
AGBL4	-0.177334	1.22453e-06	-0.0948925	0.0152465	-0.150519	6.81669e-09
AGBL5	-0.0366222	0.00425191	0.00619936	0.354356	-0.0204656	2.54501e-06
AGFG1	-0.00142862	0.366577	0.0437748	0.0710227	0.0132202	2.32368e-05
AGFG2	0.134419	2.26424e-06	0.169128	2.60343e-05	0.149763	0.00473583
AGGF1	-0.00708237	0.403977	-0.00496049	0.365911	-0.00885703	0.000527768
AGK	-0.0799569	5.07491e-05	-0.0598577	0.0010331	-0.075223	0.00579314
AGL	-0.0604374	0.00511355	-0.0684974	0.000370536	-0.068415	3.81901e-08
AGMAT	-0.0184358	0.761975	0.0317887	0.930638	-0.000634787	1.61261e-11
AGO1	0.00259079	0.300507	0.039491	0.15832	0.0165069	1.2871e-09
AGO2	0.0325641	0.109823	0.0770919	0.0258801	0.0506928	0.0103928
AGO3	0.0274398	0.112705	0.0568244	0.0394584	0.0402067	1.29331e-09
AGO4	0.00670089	0.629637	0.00318136	0.237148	0.00239701	1.26441e-09
AGPAT1	-0.0532321	0.0065959	-0.0122042	0.31216	-0.0400721	0.00151431
AGPAT2	-0.0141631	0.402736	0.0291656	0.534067	0.00518882	0.0189161
AGPAT3	-0.0129118	0.893158	0.0282488	0.722141	0.0036321	0.805713
AGPAT4	-0.0303166	0.6812	-0.0107583	0.895835	-0.0218679	0.00293339
AGPAT4-IT1	0.0466612	0.144389	-0.00947051	0.926674	0.0254979	0.00294107
AGPAT5	0.0347777	0.102164	0.0271375	0.908413	0.0285437	0.00648615
AGPS	-0.0150856	0.271242	-0.00068562	0.394485	-0.0111003	1.39986e-05
AGRN	-0.03626	0.939469	0.081652	0.160848	0.0182934	1.17237e-17
AGT	0.0981169	0.0133567	-0.0295081	0.224848	0.0515668	1.19508e-06
AGTPBP1	-0.0584643	0.139838	-0.015374	0.462796	-0.0447448	0.0137897
AGTRAP	0.126104	0.00728319	0.0221626	0.694127	0.0906761	6.82302e-12
AHCTF1	0.031298	0.0619399	0.0528355	0.0178695	0.0375024	1.55282e-06
AHCY	-0.02876	0.0226117	0.00641705	0.516935	-0.0170625	0.735041
AHCYL1	0.0498125	0.0386636	0.0360619	0.804774	0.0514454	5.16736e-08
AHCYL2	0.116712	4.98769e-05	0.159099	8.80503e-05	0.138053	0.00545733
AHDC1	0.0332215	0.106293	0.150365	0.0055994	0.0849798	4.0556e-10
AHI1	-0.0273047	0.614249	-0.0630099	0.0391413	-0.0433405	0.00255956
AHNAK	0.264951	2.55216e-07	0.277009	0.000309452	0.279019	0.0428646
AHNAK2	-0.0703411	0.0821994	0.0253949	0.916893	-0.0374498	0.168913
AHR	0.0424898	0.197181	0.0637042	0.507696	0.0540772	0.00329662
AHSA1	0.0153769	0.683388	0.111784	0.00288265	0.0510366	0.156448
AHSA2P	-0.0100129	0.958218	0.0336761	0.57067	0.0140623	4.19158e-06
AIDA	0.0444007	0.234949	0.0879222	0.047844	0.062299	9.19694e-07
AIF1	0.0424018	0.731176	0.0138778	0.477296	0.0400347	0.00142692
AIF1L	0.121287	0.000260276	0.047819	0.733362	0.101617	0.0179352
AIFM1	-0.0245934	0.0311873	-0.00366706	0.112237	-0.0158547	0.955802
AIFM2	-0.00516227	0.598303	0.0213342	0.583803	0.00796604	0.0242095
AIFM3	0.146253	1.49345e-06	0.183074	0.000442628	0.167038	0.825518
AIG1	-0.0803488	4.82456e-07	-0.063604	1.45141e-06	-0.0727076	0.00262883
AIMP1	0.00198765	0.682125	-0.0191068	0.0865642	-0.00753444	0.000295791
AIMP2	-0.0110087	0.325464	-0.0366439	0.00490669	-0.0228607	0.00315085
AIP	0.0223313	0.288543	0.0489054	0.215539	0.0336859	0.0484062
AJAP1	-0.032951	0.213246	0.0334184	0.408988	-0.0112736	5.20819e-13
AJM1	-0.0688589	0.571922	0.141425	0.0264372	0.022457	0.0189642
AJUBA	0.207502	0.000135292	0.143981	0.25752	0.192226	0.130024
AK1	0.0780927	0.128672	0.0666577	0.506174	0.0759203	0.0168094
AK2	0.0448271	0.00238569	0.0449816	0.44739	0.0484166	9.07177e-10
AK3	0.0785755	0.00773756	0.0467841	0.797955	0.0672619	0.0115699
AK4	0.141908	1.52031e-06	0.162407	4.99217e-05	0.148839	1.64714e-08
AK5	-0.123305	0.00210292	-0.0283243	0.399792	-0.0885545	2.12132e-08
AK6	-0.0368079	0.0253691	-0.00986372	0.479326	-0.030409	0.000494527
AK8	-0.00483896	0.731221	-0.0821193	0.000914717	-0.0382476	0.990728
AK9	0.0267993	0.341201	0.0246513	0.913748	0.0244293	0.00231418
AKAP1	0.00679294	0.390674	0.0422137	0.451206	0.0206558	0.383808
AKAP10	0.0221843	0.153147	0.03456	0.420079	0.0240353	0.330511
AKAP11	-0.0896922	0.0101618	-0.0328939	0.216669	-0.0713004	0.11561
AKAP12	0.0354237	0.307003	0.0910735	0.0151023	0.0512956	0.00275255
AKAP13	0.0460247	0.10785	0.0894997	0.00990273	0.0623213	0.210239
AKAP5	-0.145356	0.000291985	-0.0958747	0.03591	-0.136142	0.145093
AKAP6	-0.0777707	0.0125816	-0.0202231	0.178198	-0.0591356	0.135693
AKAP7	0.0319559	0.388627	0.00650872	0.495715	0.0196313	0.00252688
AKAP8	0.0120334	0.850014	0.000275336	0.201181	0.00195344	0.545361
AKAP8L	0.0112648	0.878321	0.0110027	0.605739	0.010341	0.545428
AKAP9	0.0217553	0.248319	0.00614206	0.344465	0.0105185	0.00435555
AKIP1	-0.000952804	0.566274	0.0138802	0.402965	0.00521551	0.0353548
AKIRIN1	0.0227874	0.0703518	0.0470182	0.112273	0.0301539	2.44572e-09
AKIRIN2	-0.0420986	0.0636883	-0.00970572	0.332993	-0.0321368	0.00212493
AKNA	0.0509496	0.00964261	0.097275	0.0688072	0.0756243	0.0155811
AKR1A1	-0.0248419	0.175311	-0.0676272	0.000788098	-0.0442394	5.84971e-09
AKR1B1	0.0428455	0.0334869	0.03916	0.393164	0.0390919	0.00560078
AKR1C1	0.107781	0.0829896	0.177754	0.00923273	0.141034	0.0198568
AKR1C2	0.186234	0.00113418	0.298682	1.53683e-05	0.228776	0.0198562
AKR1E2	-0.0796859	0.00161827	-0.0207965	0.0831063	-0.0550491	0.0198429
AKR7A2	0.0348999	0.0607306	0.0146053	0.742119	0.0306726	6.00091e-11
AKR7A3	-0.00073054	0.809298	0.009338	0.439989	0.00804844	5.74691e-11
AKT1	0.033418	0.109612	0.0216691	0.826767	0.027337	0.168668
AKT1S1	0.0374957	0.112193	0.0795378	0.136016	0.0565455	0.65488
AKT2	0.00982637	0.1575	0.0771175	0.0255633	0.0413889	0.612835
AKT3	-0.06818	0.000577102	-0.00873053	0.407521	-0.0500387	1.46972e-06
AKTIP	-0.0147861	0.350652	0.0316743	0.80817	0.000854974	0.264355
ALAD	0.0382415	0.0106825	0.0619574	0.232574	0.0502155	0.0155469
ALAS1	-0.0232518	0.223111	-0.0202168	0.142172	-0.0276371	5.80869e-05
ALCAM	0.0336164	0.106257	0.051352	0.472568	0.0485764	7.74885e-05
ALDH16A1	0.0369659	0.303495	0.0742566	0.472205	0.0608839	0.651776
ALDH18A1	0.01139	0.591809	0.0039951	0.444673	0.00652286	0.0270843
ALDH1A1	-0.100609	0.0331211	-0.130875	0.00282096	-0.104788	0.013466
ALDH1A3	-0.113802	2.26416e-05	-0.0644925	0.0239432	-0.0983653	0.217109
ALDH1B1	-0.0382219	0.0503376	0.00782674	0.54813	-0.022497	0.0130778
ALDH1L1	0.160495	0.000988078	0.107646	0.20086	0.143899	9.00234e-05
ALDH1L1-AS2	0.143086	0.000831705	0.0775193	0.902079	0.122119	9.0081e-05
ALDH1L2	-0.0797232	0.00080823	0.0177296	0.920561	-0.0403975	0.0896008
ALDH2	0.0134589	0.495439	-0.00298507	0.59947	0.0118108	0.0945965
ALDH3A2	0.0405915	0.127042	0.0909627	0.00201158	0.059654	0.329826
ALDH3B1	0.0978509	0.00324116	0.0259452	0.28563	0.0730469	0.0488883
ALDH4A1	0.0250171	0.604234	0.0491106	0.598432	0.0434205	5.05895e-11
ALDH5A1	-0.0692774	0.00241364	-0.0157913	0.134747	-0.0441535	0.00127854
ALDH6A1	0.0288908	0.175311	0.0161525	0.978953	0.0322162	0.152164
ALDH7A1	0.0212708	0.370186	-0.0327127	0.29612	0.00644782	0.000669338
ALDH8A1	-0.0801595	0.0395261	0.0218995	0.602637	-0.0356888	0.00255913
ALDH9A1	0.0633838	0.0295746	0.0196121	0.83711	0.0502759	3.36733e-07
ALDOA	-0.105437	0.00245839	-0.0302461	0.675193	-0.0779672	0.2523
ALDOC	-0.0255585	0.71114	-0.0178579	0.40485	-0.0222876	0.335035
ALG1	-0.013304	0.32658	0.000578373	0.116312	-0.0113993	0.236463
ALG10B	0.0129111	0.901776	0.0126733	0.749832	0.0116152	0.0704923
ALG11	0.0122729	0.94702	0.0269323	0.939832	0.0187924	0.119063
ALG12	-0.00231927	0.994731	0.0767039	0.022199	0.0309582	0.877306
ALG13	-0.0689531	4.08122e-05	-0.0095119	0.0952954	-0.0437389	0.947503
ALG14	-0.00513056	0.59607	-0.042911	0.00219203	-0.0236957	3.23712e-08
ALG2	-0.0178835	0.15748	0.0148751	0.788178	-0.00408149	0.0146619
ALG3	-0.00338073	0.756848	0.0844173	0.0357083	0.0327942	0.000134126
ALG5	-0.0126101	0.243474	-0.0340787	0.00678702	-0.0206537	0.113984
ALG6	-0.0489073	0.00419178	-0.0566534	0.000471689	-0.0502258	1.55526e-08
ALG8	-0.0314366	0.0028617	0.00615788	0.237122	-0.0163336	0.0522683
ALG9	-0.0214423	0.076393	-0.00479672	0.164549	-0.0177995	0.0555898
ALK	0.054564	0.0718289	0.0840612	0.0718749	0.0618916	2.9863e-06
ALKBH1	-0.0050419	0.249816	0.0179136	0.860321	0.00182573	0.156507
ALKBH2	0.0028469	0.537459	-0.0766718	0.000268804	-0.0353492	0.0913267
ALKBH3	-0.0305782	0.039039	-0.0517728	0.00271007	-0.0443734	0.0396141
ALKBH4	0.00144115	0.984663	0.00698892	0.610963	0.000808079	0.00501663
ALKBH5	0.000162384	0.892702	0.0343951	0.186356	0.011228	0.327677
ALKBH6	-0.0878148	0.00191393	-0.0560145	0.0266104	-0.0725335	0.589867
ALKBH7	-0.0263597	0.504377	-0.0457653	0.0840738	-0.0354535	0.510616
ALKBH8	-0.0596961	0.00132209	-0.0436264	0.0146349	-0.0587588	0.0550634
ALMS1	-0.0149455	0.72872	0.0209556	0.776035	0.00204022	5.35801e-06
ALOX12	0.00975385	0.705791	0.0923236	0.164305	0.0477358	0.313427
ALOX12-AS1	0.00937924	0.967203	0.108539	0.185954	0.055537	0.313401
ALOX12P2	-0.044483	0.195194	0.0647372	0.295141	0.00466575	0.313014
ALOX15B	0.168736	0.102437	0.303962	0.023901	0.225996	0.319031
ALOX5	0.0905124	0.152343	0.0796782	0.753582	0.0878229	0.0227518
ALOX5AP	0.185952	0.0198323	0.21361	0.10857	0.205893	0.112029
ALPK1	0.0829495	0.132586	0.0328474	0.780809	0.0673489	0.000301446
ALPK3	-0.0162072	0.180136	0.0180253	0.841692	0.00218447	0.209692
ALPL	0.0167306	0.5975	0.0898029	0.447805	0.0558665	1.10407e-10
ALS2	-0.0382664	0.0397587	0.0292962	0.530019	-0.0160199	1.77869e-05
ALS2CL	-0.0808952	0.00921408	0.0236052	0.649623	-0.0329191	4.4763e-05
ALYREF	-0.040053	0.00751418	-0.0429882	0.00579707	-0.0425369	0.427946
AMBRA1	-0.00666161	0.833906	0.0400821	0.171024	0.0100973	0.0400386
AMD1	0.0452627	0.00859892	0.0431765	0.253264	0.0411562	0.00233247
AMDHD2	-0.062751	0.00981936	-0.0272773	0.0344262	-0.0467888	0.227959
AMER1	-0.0204355	0.137633	0.0439578	0.478927	0.00296192	0.918592
AMER2	0.123775	1.19783e-05	0.115366	0.0245102	0.125714	0.10983
AMER3	-0.0598542	0.0347956	-0.00732668	0.57928	-0.0467342	9.75017e-06
AMFR	0.0285781	0.0213205	0.0426762	0.172297	0.0307138	0.264948
AMIGO1	-0.070662	0.00193871	-0.0484597	0.0505213	-0.0715915	4.94289e-08
AMIGO2	-0.0696069	0.0224794	-0.00601626	0.40602	-0.0463818	0.0718673
AMMECR1	-0.00531322	0.484457	-0.016522	0.164983	-0.0142335	0.946718
AMMECR1L	0.0527539	0.000155138	0.0625812	0.0285235	0.0569312	9.46823e-06
AMN1	-0.101084	4.01484e-05	-0.0409953	0.0683078	-0.0823048	0.0702131
AMOT	0.149754	1.76399e-06	0.15379	0.00272086	0.154817	0.947503
AMOTL1	0.0275677	0.320846	0.0736009	0.0198045	0.0499599	0.0540977
AMOTL2	0.0443339	0.0811204	0.076573	0.13303	0.0600927	9.84536e-05
AMPD2	0.0311352	0.242263	0.0302128	0.69911	0.0240582	5.10293e-08
AMPD3	-0.0156115	0.547782	0.0538747	0.40163	0.0163209	0.0357117
AMPH	-0.0774624	0.0693506	-0.0126341	0.74067	-0.0635666	0.00356886
AMT	-0.0356481	0.0708054	0.00441202	0.403212	-0.0152583	5.08882e-05
AMY2B	-0.0820545	0.000857534	-0.0829372	0.000519419	-0.0815742	4.31706e-08
AMZ1	0.0450367	0.0706883	0.0696537	0.18257	0.0584491	0.00307721
AMZ2	-0.0156843	0.244488	-0.0397386	0.000853889	-0.0263524	0.39761
AMZ2P1	-0.0475599	0.000169241	-0.0618376	3.82529e-05	-0.0569809	0.394514
ANAPC1	-0.0436261	0.0133398	-0.0450658	0.0179079	-0.0498396	8.39326e-06
ANAPC10	-0.0362844	0.0368392	-0.0291664	0.0427586	-0.0312076	0.000330226
ANAPC11	-0.0009964	0.669947	-0.0173326	0.191229	-0.00881406	0.427946
ANAPC13	-0.0563593	0.00362829	-0.0715777	0.000707377	-0.0650676	9.93646e-05
ANAPC15	-0.10362	6.70458e-07	-0.105105	2.59342e-06	-0.106361	0.0501449
ANAPC16	0.0947587	0.000989317	0.117065	0.00130929	0.107682	0.0245828
ANAPC2	-0.02965	0.198934	-0.0215185	0.0439698	-0.0251822	0.0192216
ANAPC4	-0.0474926	0.00896612	-0.0602255	0.00028249	-0.0538236	0.000194334
ANAPC5	-0.0213872	0.858253	-0.0222395	0.505322	-0.0213069	0.0991741
ANAPC7	-0.0487778	0.000404906	-0.0309379	0.00414211	-0.0420848	0.0927938
ANGEL1	0.00949097	0.518599	0.0400778	0.20618	0.0216736	0.155818
ANGEL2	-0.00466577	0.925532	0.0266957	0.753369	0.00749852	8.34562e-07
ANGPT2	0.254432	0.00476891	0.350435	0.000335497	0.296003	0.00648178
ANGPTL2	0.0260602	0.20533	0.0509886	0.424589	0.0395071	0.0165348
ANGPTL4	0.157679	0.0534523	0.0968676	0.474216	0.143269	0.513043
ANK1	-0.0287034	0.645393	-0.0427079	0.554222	-0.0419358	0.0078084
ANK2	-0.0412403	0.450065	0.0112685	0.520616	-0.0261569	0.000302241
ANK3	-0.0736621	0.00608638	-0.00847199	0.833243	-0.0494748	0.0237139
ANKAR	0.0168015	0.412375	0.0328855	0.574885	0.0246506	1.55686e-05
ANKDD1A	-0.00898132	0.738534	0.0183858	0.773665	0.00333576	0.193512
ANKEF1	-0.00188098	0.357575	0.0431188	0.869798	0.0115108	0.70755
ANKFY1	0.0720676	0.000829533	0.0966764	0.00368039	0.083109	0.303957
ANKH	-0.00206146	0.631205	0.04499	0.0406142	0.0110383	0.000400033
ANKHD1	0.0185733	0.924458	0.00613118	0.765918	0.0138011	0.00076141
ANKHD1-EIF4EBP3	0.0360307	0.600341	0.127539	0.0350874	0.0776064	0.000761711
ANKIB1	0.0477238	0.0140997	0.0556687	0.110047	0.0529106	0.0043706
ANKLE2	-0.0139401	0.646383	-0.0161222	0.0670476	-0.0168698	0.107007
ANKMY1	-0.0472641	0.0390964	-0.0562093	0.0052628	-0.0505886	2.6418e-05
ANKMY2	-0.0502378	0.0353344	-0.0757261	0.00901565	-0.0685838	0.00328771
ANKRA2	-0.0220909	0.0976346	-0.0371396	0.00863868	-0.0280436	0.000514074
ANKRD10	-0.00311837	0.964366	0.0189035	0.985529	0.00476431	0.12652
ANKRD11	0.0224278	0.0998608	0.106353	0.0049261	0.0559418	0.294943
ANKRD12	0.0332772	0.110561	0.0141216	0.537697	0.0200374	0.439708
ANKRD13A	0.0067033	0.476674	0.00774686	0.44396	0.0103367	0.0922747
ANKRD13B	-0.0339999	0.692581	0.0574158	0.484769	0.00666709	0.338517
ANKRD13C	-0.0444291	0.00377072	-0.0299984	0.00768554	-0.0435409	1.92378e-08
ANKRD13D	0.00564496	0.632414	0.0229182	0.954627	0.0130341	0.0477746
ANKRD16	-0.0331106	0.138987	-0.0132344	0.170226	-0.0290133	0.0199893
ANKRD17	0.0132251	0.0763966	0.0386844	0.0152761	0.019299	0.000237007
ANKRD18A	0.0666095	0.0980037	0.101377	0.0892113	0.0819623	0.0130815
ANKRD18B	-0.0577836	0.273679	0.047073	0.54869	-0.0147507	0.0123115
ANKRD19P	-0.162623	5.26522e-07	-0.0775844	0.00983761	-0.131587	0.0142566
ANKRD20A4	0.1393	0.0594065	0.354892	0.0494738	0.224034	0.0131689
ANKRD24	-0.163349	0.00017131	-0.00991456	0.515408	-0.102087	0.499393
ANKRD26	-0.00878072	0.919413	0.00329472	0.700219	-0.00612086	0.0216093
ANKRD27	-0.00492368	0.811473	0.0344936	0.466933	0.00993845	0.573256
ANKRD28	-0.0248994	0.203636	-0.0252337	0.053815	-0.0272571	3.42506e-05
ANKRD29	-0.0652476	0.00170476	-0.0257607	0.0728894	-0.0526433	0.447718
ANKRD30B	-0.103299	0.0140228	-0.0529814	0.078426	-0.0975105	0.445338
ANKRD30BL	-0.133602	0.0339342	-0.0340571	0.355061	-0.0924423	9.84418e-06
ANKRD33B	-0.0547481	0.0150187	0.0199525	0.975888	-0.0284154	0.00039743
ANKRD34A	-0.123581	0.00240179	0.0389933	0.632586	-0.0594961	9.35232e-08
ANKRD34C	-0.155701	0.000721498	-0.0565664	0.359001	-0.122917	0.20473
ANKRD35	0.0235384	0.384101	0.0749109	0.184254	0.048082	9.11685e-08
ANKRD36	0.0163489	0.753648	0.00278153	0.939612	0.0107722	7.2317e-06
ANKRD36B	0.0391066	0.635247	0.0439948	0.535783	0.0408594	7.24612e-06
ANKRD36BP2	-0.0878433	0.00170187	-0.0194166	0.50473	-0.0696695	6.57787e-06
ANKRD36C	0.05531	0.29626	0.00435195	0.944475	0.0326178	6.74982e-06
ANKRD37	0.0526611	0.578275	0.166677	0.0679373	0.100712	0.000370448
ANKRD39	-0.0376604	0.100006	-0.0170757	0.277797	-0.0288161	7.05296e-06
ANKRD40	0.148073	1.76399e-06	0.166811	0.000853076	0.158164	0.379942
ANKRD42	-0.0956396	5.34547e-07	-0.0361983	0.0146102	-0.0749443	0.0531426
ANKRD44	0.0490939	0.0274602	0.0192363	0.86653	0.0380979	1.69121e-05
ANKRD45	0.1468	0.000101287	0.120057	0.0847042	0.143033	4.03586e-07
ANKRD46	-0.0844018	0.000635084	-0.0520465	0.0561281	-0.0770016	0.0094078
ANKRD49	0.0600642	0.0271643	0.00895801	0.818529	0.0375901	0.0540286
ANKRD50	-0.0152382	0.472769	-0.0261427	0.107092	-0.0259256	0.00031809
ANKRD52	-0.00766866	0.723213	0.0821588	0.00417263	0.0288203	0.0783958
ANKRD54	-0.00647622	0.562254	-0.0259903	0.00421191	-0.0171887	0.85699
ANKRD6	-0.0481578	0.0140228	0.0124478	0.806807	-0.0262801	0.00213981
ANKRD65	0.0118597	0.749925	-0.0322807	0.0695501	-0.00827731	4.68263e-15
ANKRD9	0.0946384	0.00501348	0.166755	5.38735e-05	0.121563	0.166073
ANKS1A	0.0305378	0.0600366	0.102947	0.00191009	0.0635885	0.00165105
ANKS1B	-0.0634388	0.0241806	-0.0220259	0.635444	-0.0518096	0.0872879
ANKS3	-0.0269524	0.501063	0.00109812	0.512913	-0.0152013	0.234431
ANKS6	0.00139822	0.781858	0.0931539	0.00825674	0.0423036	0.014628
ANKZF1	-0.00141059	0.882296	0.0229995	0.891319	0.0121486	2.11882e-05
ANLN	0.269701	5.51109e-08	0.296222	2.36077e-05	0.298922	0.00354639
ANO10	-0.00531866	0.417529	0.00681795	0.182045	0.00118614	4.27101e-05
ANO2	0.181215	0.000964312	0.146955	0.0369012	0.169569	0.0633499
ANO3	-0.216324	2.37174e-06	-0.0985066	0.0629103	-0.176112	0.0373269
ANO4	-0.0223999	0.451274	0.0132303	0.978867	-0.00706919	0.0876676
ANO5	-0.0830335	0.00075385	-0.0229063	0.212902	-0.0672507	0.0371999
ANO6	0.214524	8.17337e-08	0.228636	1.359e-05	0.230025	0.0714214
ANO7	-0.00377753	0.967388	0.113625	0.164447	0.0553481	2.75359e-05
ANO8	0.0393889	0.0229864	0.0542068	0.513003	0.0488141	0.55263
ANOS1	0.0357194	0.58536	0.0638578	0.547771	0.0495927	0.884852
ANP32A	-0.0353069	0.284633	-0.00840158	0.322633	-0.021916	0.196189
ANP32B	0.0231632	0.203736	0.126966	0.155802	0.0713831	0.0145614
ANP32E	-0.0330378	0.40661	-0.0118349	0.208682	-0.0233058	1.07834e-07
ANTXR1	0.166246	0.000358834	0.208708	0.00440684	0.193595	4.74871e-06
ANTXR2	0.158671	3.00879e-06	0.205796	2.45821e-06	0.190207	0.00024952
ANXA1	0.163944	0.00615728	0.190627	0.0335093	0.190632	0.0134847
ANXA11	-0.00612185	0.87121	0.0806444	0.0172087	0.0305648	0.0254898
ANXA2	0.180593	0.00367378	0.192695	0.0654297	0.196046	0.190964
ANXA3	0.172859	0.00011271	0.160857	0.0413048	0.181142	0.00024952
ANXA4	0.00149225	0.717312	0.0404994	0.945952	0.0237055	4.78173e-06
ANXA5	0.138899	2.40174e-05	0.167108	0.000746403	0.158581	0.000314454
ANXA6	-0.111282	0.0030556	-0.0631961	0.129769	-0.100731	0.000896675
ANXA7	-0.0343316	0.025226	-0.0522203	4.28523e-05	-0.0449902	0.0247987
ANXA9	0.152105	0.000178933	0.116523	0.14484	0.144043	1.27674e-07
AOAH	0.0690569	0.0627303	0.0206616	0.446581	0.0567537	0.00354933
AOC2	-0.00257691	0.396482	0.133807	0.0150945	0.0516889	0.36365
AOPEP	0.0150806	0.192978	0.0391088	0.404271	0.028327	0.0143588
AP1AR	-0.032798	0.0668857	-0.0218602	0.210077	-0.0349527	0.000301107
AP1B1	-0.00320943	0.692491	0.0140162	0.905225	0.00525609	0.839761
AP1G1	0.00535428	0.505346	0.0220597	0.763873	0.00929018	0.278935
AP1G2	-0.0436397	0.172491	0.0118045	0.688455	-0.018292	0.131382
AP1M1	-0.072808	0.0111118	0.0114828	0.885654	-0.0393654	0.54667
AP1S1	-0.130893	1.39147e-05	-0.109168	0.00259088	-0.129378	0.00488701
AP1S2	-0.065012	0.00930044	-0.0198752	0.166421	-0.0492368	0.889397
AP1S3	-0.0743412	0.0251386	0.00441548	0.671197	-0.041791	2.2787e-05
AP2A1	-0.066481	0.0406124	-0.00032513	0.732064	-0.039926	0.653979
AP2A2	-0.0656374	0.00356189	-0.016909	0.280013	-0.0476426	0.0340257
AP2B1	-0.0651268	0.0172269	-0.00454304	0.739027	-0.0420942	0.34435
AP2M1	-0.0958772	0.0012673	-0.0724473	0.0412536	-0.0942043	0.000134094
AP2S1	-0.0920041	0.0016357	-0.0815977	0.012053	-0.0935921	0.639318
AP3B1	0.0493151	0.0326703	0.0436341	0.418822	0.0520666	0.000531762
AP3B2	-0.110461	8.10681e-05	-0.048178	0.180451	-0.0905652	0.207786
AP3D1	-0.0184633	0.899953	0.0203457	0.787877	-0.00328404	0.487956
AP3M1	0.0299638	0.336296	0.0876939	0.00744194	0.0539484	0.0252421
AP3M2	-0.0925643	5.55588e-05	-0.0866109	0.0122126	-0.0986317	0.00781567
AP3S1	-0.0972446	3.78677e-06	-0.0303894	0.0436327	-0.0723265	0.000639254
AP3S2	0.0135638	0.382266	0.000982177	0.427564	0.00848376	0.212351
AP4B1	-0.106096	5.82286e-09	-0.0439742	0.00522859	-0.0810534	7.23968e-08
AP4E1	0.0351975	0.120135	0.0483769	0.208402	0.0405694	0.188027
AP4M1	0.00425516	0.75377	0.0265436	0.860129	0.0152958	0.00463808
AP4S1	-0.0829121	0.00269256	-0.0204968	0.317887	-0.0604972	0.134889
AP5B1	-0.0145525	0.813183	0.0570588	0.203155	0.013967	0.0458791
AP5M1	0.00900805	0.702805	0.0326118	0.409151	0.0129271	0.142433
AP5S1	-0.00974738	0.647907	-0.00721154	0.0987513	-0.00824187	0.700719
AP5Z1	0.0161486	0.62322	0.0051707	0.423613	0.0157075	0.00309441
APAF1	-0.0409378	0.0340367	0.0333685	0.363111	-0.0131102	0.087225
APBA1	-0.0683656	0.034305	0.0631997	0.0597354	-0.018272	0.0133423
APBA2	-0.0617457	0.0310046	-0.0322691	0.181716	-0.0527948	0.172282
APBB1	-0.0328351	0.356089	-0.0351658	0.0831195	-0.038648	0.0347056
APBB1IP	0.0978598	0.0680302	0.0860564	0.503536	0.104113	0.0215843
APBB2	0.0255905	0.193952	0.0421204	0.64883	0.0336373	0.000204476
APBB3	-0.0824694	0.000623599	-0.0848431	0.000255924	-0.0843624	0.000768185
APC	0.0485463	0.00783535	0.0951994	0.00239406	0.0654976	0.000624864
APC2	0.0177812	0.0570605	0.073898	0.0792059	0.0424443	0.483546
APCDD1	0.0992279	0.0104114	0.0960411	0.26112	0.106141	0.440552
APEH	-0.0469729	0.0208763	-0.0368625	0.0174553	-0.0429579	5.11917e-05
APEX1	-0.0422377	0.35211	-0.0116971	0.163206	-0.032503	0.128411
APEX2	0.0247132	0.592644	0.0225838	0.65351	0.0235523	0.916116
APH1A	0.0343827	0.119074	-0.0376713	0.00521655	0.00651671	1.11157e-07
APH1B	0.0313603	0.18971	0.0132435	0.44255	0.0229732	0.19223
API5	-0.0256854	0.16735	-0.00351863	0.345949	-0.0205658	0.0393749
APIP	-0.00976317	0.529169	0.00678225	0.50895	-0.00260599	0.0386954
APLN	0.284613	2.88807e-09	0.275868	3.4143e-05	0.2848	0.953949
APLNR	0.346392	0.000106848	0.22706	0.0854547	0.311022	0.0410876
APLP1	-0.0668461	0.627047	-0.0223778	0.647429	-0.0482654	0.587053
APLP2	-0.0356013	0.320445	-0.0153036	0.405502	-0.0308188	0.0602764
APMAP	-0.0533248	0.00401266	-0.0570004	0.00209972	-0.0609609	0.723286
APOC1	0.152197	0.0168994	0.108856	0.541097	0.133569	0.62929
APOD	0.128543	0.000126585	0.20266	0.00117758	0.169319	0.000147232
APOE	0.0343623	0.0596354	-0.00930516	0.974777	0.0216982	0.629124
APOL1	0.124844	0.012807	0.146489	0.0625084	0.147289	0.851341
APOL2	-0.0326713	0.0746114	-0.00105417	0.567693	-0.0256337	0.851234
APOL3	0.160057	8.27766e-05	0.134532	0.115625	0.166152	0.851209
APOL6	0.122222	0.0184134	0.0895114	0.487999	0.116297	0.851029
APOLD1	0.234606	9.32073e-05	0.188893	0.0548015	0.229097	0.0668847
APOO	-0.0761853	0.00328913	-0.0413482	0.0752761	-0.0642387	0.894197
APOOL	-0.0370615	0.4876	0.0485884	0.222169	-0.0012137	0.930702
APOPT1	-0.00101864	0.643038	-0.0201971	0.185517	-0.0109593	0.167041
APP	-0.0883849	0.0343557	0.00143901	0.805395	-0.0554542	0.788626
APPBP2	0.00781688	0.849756	-0.00883311	0.2321	-0.00107737	0.38913
APPL1	0.0115454	0.354107	0.0195407	0.617718	0.0114207	6.26054e-05
APPL2	0.102346	3.59357e-05	0.0984115	0.0155215	0.103952	0.0898699
APRT	-0.0608835	0.0228653	-0.0733642	0.00182216	-0.0631432	0.293018
APTR	-0.0211965	0.138111	0.0085232	0.179913	-0.00780595	0.00418233
APTX	-0.0232649	0.0374675	-0.0113857	0.090108	-0.0210852	0.0122047
AQP1	0.152662	0.0710285	0.205515	0.0435716	0.17789	0.00347224
AQP11	-0.100656	0.000146705	-0.0117578	0.225542	-0.0660557	0.0521783
AQP4	0.182138	3.4167e-05	0.166638	0.035837	0.182886	0.448969
AQR	0.0320956	0.0141575	0.0171751	0.900444	0.0247641	0.175489
AR	0.138793	0.00131825	0.126661	0.0555077	0.145041	0.919306
ARAF	0.0698011	0.00382827	0.0890736	0.0314853	0.0817214	0.904328
ARAP1	0.132554	1.1065e-06	0.167896	2.10691e-05	0.151946	0.0504158
ARAP2	0.0606744	0.00703904	0.0887562	0.0335415	0.0747877	0.000197201
ARAP3	0.0256933	0.739234	-0.040232	0.0373804	0.00223432	0.000813935
ARC	-0.0949204	0.096931	-0.05289	0.273782	-0.0770356	0.0104161
ARCN1	-0.00612763	0.897591	0.0137215	0.603953	-0.00164493	0.0574771
AREL1	-0.0450175	0.00132391	-0.0180291	0.0606394	-0.038287	0.153067
ARF1	-0.073933	0.011692	-0.0357771	0.0400321	-0.0599419	1.09316e-06
ARF3	-0.0730931	0.0066795	-0.0400861	0.0326149	-0.0662253	0.0729825
ARF4	-0.0208372	0.46961	-0.00277219	0.192867	-0.0161944	6.37791e-05
ARF5	-0.114104	2.48822e-05	-0.113771	0.000117596	-0.119842	0.00536687
ARF6	0.0223395	0.219818	0.0589651	0.171618	0.0358159	0.139338
ARFGAP1	-0.0362882	0.0932208	-0.0340735	0.00801485	-0.0342691	0.773082
ARFGAP2	-0.0379322	0.164151	-0.0700515	8.76403e-06	-0.0539574	0.0404364
ARFGAP3	0.0600622	0.00187744	0.0323479	0.720343	0.0479149	0.871388
ARFGEF1	-0.0169089	0.316647	0.0326911	0.284397	0.000874847	0.00832195
ARFGEF2	-0.00479753	0.859632	0.0087207	0.423949	-0.00704788	0.759481
ARFGEF3	-0.0334174	0.486408	-0.031066	0.10666	-0.034733	0.00259186
ARFIP1	0.0538689	0.00537086	0.0575443	0.181434	0.0572561	0.000336551
ARFIP2	-0.0254313	0.0682167	-0.0440852	0.00860274	-0.0394451	0.0348195
ARFRP1	-0.0365132	0.0337913	0.000732931	0.412383	-0.0200083	0.778523
ARG2	0.0790173	0.0625982	0.0950835	0.107625	0.0787358	0.147145
ARGLU1	0.00603639	0.576693	0.0284473	0.561988	0.0127453	0.125257
ARHGAP1	-0.00875451	0.430957	0.0180793	0.615945	0.00373838	0.0401855
ARHGAP10	0.0612319	0.0533968	0.0419444	0.575567	0.0524469	0.000332762
ARHGAP11A	0.00236784	0.91598	0.108175	0.157102	0.0455455	0.173614
ARHGAP12	0.0421578	0.0351874	0.0297742	0.994641	0.0357493	0.0221461
ARHGAP17	0.0755995	0.000231083	0.0967461	0.0310132	0.0888347	0.246843
ARHGAP18	0.0436635	0.460454	0.0390038	0.9567	0.0421833	0.00252248
ARHGAP19	0.0325335	0.641138	-0.021547	0.0655748	0.0148341	0.0272087
ARHGAP20	-0.163508	6.68074e-05	-0.0690348	0.0941263	-0.133673	0.055451
ARHGAP21	0.044925	0.00228365	0.0580051	0.058996	0.0475952	0.0214602
ARHGAP22	0.0227421	0.175537	0.074707	0.0988745	0.047441	0.0230149
ARHGAP23	0.0349532	0.00577632	0.0939399	0.0758251	0.0627639	0.349567
ARHGAP24	-0.00528553	0.570489	0.020876	0.714351	0.00276053	0.000269833
ARHGAP25	0.0336163	0.378548	0.0558465	0.945335	0.0516505	4.71801e-06
ARHGAP26	-0.0268457	0.242747	0.0434465	0.162621	-0.00545593	0.000825479
ARHGAP27	0.0509202	0.0762255	0.0761691	0.134073	0.0671352	0.371359
ARHGAP29	0.140611	0.00233127	0.136707	0.0547711	0.139897	3.04835e-08
ARHGAP30	0.108467	0.0121688	0.109178	0.182964	0.116351	2.87452e-07
ARHGAP31	0.198972	1.16306e-07	0.162186	0.00539308	0.191611	8.17406e-05
ARHGAP32	-0.0578879	0.013041	0.0235494	0.723578	-0.0328388	0.0602033
ARHGAP33	-0.0575953	0.333024	0.0259785	0.769661	-0.0194599	0.585514
ARHGAP35	0.0442112	0.000138134	0.118058	1.01873e-06	0.0738593	0.639318
ARHGAP39	-0.0208559	0.631025	0.0817343	0.214027	0.02157	0.0112136
ARHGAP4	0.0447908	0.284641	0.00261247	0.384941	0.0373018	0.971872
ARHGAP42	0.209818	1.16907e-05	0.217758	0.000338829	0.219962	0.0547016
ARHGAP44	-0.0595193	0.00493064	-0.0157589	0.464735	-0.048809	0.323188
ARHGAP5	0.102651	1.51368e-05	0.10835	0.00373292	0.107046	0.135693
ARHGAP6	0.0204167	0.689047	0.0473845	0.612271	0.0364391	0.886047
ARHGAP9	0.0589812	0.169574	0.10016	0.0665042	0.0776049	0.0802467
ARHGDIA	-0.0834086	0.0140132	0.0252154	0.932346	-0.0362521	0.427879
ARHGDIB	0.0452516	0.478634	0.0356956	0.887212	0.0473196	0.067421
ARHGDIG	-0.0846277	0.0347513	-0.0582293	0.112064	-0.0791509	0.219482
ARHGEF10	0.127487	0.000106916	0.121706	0.0277033	0.127047	0.00645812
ARHGEF10L	0.108415	2.21886e-06	0.112112	0.00174766	0.111483	4.61482e-11
ARHGEF11	-0.0322174	0.197181	0.0451769	0.205435	-0.00543435	2.3877e-07
ARHGEF12	0.0390769	0.0429911	0.0739968	0.00377739	0.0497162	0.0587088
ARHGEF15	0.0424753	0.389277	0.0633244	0.927312	0.060376	0.32088
ARHGEF17	0.0588017	0.00523858	0.109508	0.000853861	0.0780062	0.0504765
ARHGEF2	-0.0219208	0.943157	0.00371311	0.742367	-0.013327	2.0954e-07
ARHGEF25	-0.0306902	0.194713	-0.0214573	0.365411	-0.0354688	0.0804669
ARHGEF26	0.152792	3.77534e-05	0.133643	0.0166593	0.148679	0.000114282
ARHGEF26-AS1	0.135691	2.73442e-05	0.0786221	0.258381	0.116127	0.000114142
ARHGEF28	-0.0648705	0.00878853	0.0537793	0.519645	-0.019726	0.000515789
ARHGEF3	-0.0961415	0.00286072	-0.0500097	0.175463	-0.0871607	6.25492e-05
ARHGEF33	-0.0226062	0.198965	0.0451039	0.431197	0.00143296	3.30506e-06
ARHGEF37	0.137316	4.13678e-05	0.0811873	0.323367	0.120025	0.000846835
ARHGEF4	-0.00811697	0.948145	0.0455756	0.287875	0.0141814	9.75101e-06
ARHGEF40	0.204018	1.46547e-10	0.15404	0.00170793	0.190459	0.128678
ARHGEF6	0.156108	1.81717e-06	0.15009	0.000732012	0.157862	0.958938
ARHGEF7	-0.0213295	0.623221	0.0126291	0.619256	-0.0129841	0.126538
ARHGEF9	-0.11955	3.69442e-05	-0.0669373	0.0459243	-0.108553	0.91859
ARID1A	0.0430745	0.00296522	0.0860596	0.0373421	0.0606757	3.15174e-10
ARID1B	-0.00766502	0.963815	0.0328668	0.278425	0.00681247	0.00281255
ARID2	0.0644999	0.000740921	0.0641513	0.021208	0.0661296	0.0714681
ARID3A	0.0716004	0.0355223	0.0514387	0.771584	0.0670069	0.481319
ARID3B	0.0886962	0.000180499	0.0582569	0.458143	0.0795978	0.199651
ARID4A	0.0153002	0.470394	-0.0029816	0.701516	0.00198119	0.14327
ARID4B	0.0177905	0.350877	0.0143052	0.89728	0.015249	1.36014e-06
ARID5A	0.0998627	0.0376199	0.0566252	0.708574	0.0857215	6.94857e-06
ARID5B	0.0512468	0.0600275	0.0324891	0.419604	0.037136	0.0237276
ARIH1	-0.01653	0.339832	-0.00018018	0.615569	-0.0149413	0.198205
ARIH2	0.010419	0.621639	-0.00803429	0.174215	0.000638765	4.82478e-05
ARL1	-0.0574026	0.0124011	-0.0484552	0.00554816	-0.0579928	0.0878043
ARL10	0.022356	0.0352553	0.0490495	0.0688474	0.0304772	0.00100904
ARL13B	0.060975	0.00731084	0.0277375	0.876786	0.0480408	7.32054e-05
ARL14EP	-0.0304288	0.020912	-0.00496614	0.519035	-0.025136	0.0378947
ARL15	-0.0408121	0.0401817	-0.0288214	0.169158	-0.0424136	0.000453257
ARL16	-0.0706118	0.000204596	-0.0532571	0.000914717	-0.061936	0.425808
ARL17A	0.114338	0.00833524	0.160296	0.0119394	0.134438	0.37239
ARL17B	0.0605832	0.83881	0.029554	0.749134	0.0440773	0.372199
ARL2	-0.00577171	0.564642	-0.0246992	0.164192	-0.0137353	0.0448251
ARL3	-0.0342975	0.0114681	-0.0191052	0.0394205	-0.0316644	0.0294832
ARL4A	-0.00317005	0.431432	0.0298241	0.993611	0.00262706	0.00326104
ARL4C	-0.131155	0.00020336	-0.103342	0.0368045	-0.131073	2.51339e-05
ARL4D	-0.169561	0.00020042	-0.105184	0.0221942	-0.147198	0.364723
ARL5A	0.0640926	0.00191408	0.0498457	0.365015	0.0568122	1.0725e-05
ARL5B	-0.0096898	0.488911	0.0121888	0.894867	-0.00507399	0.0210998
ARL6	-0.113262	0.000734052	-0.113071	0.00283546	-0.125859	7.35063e-05
ARL6IP1	-0.0828421	0.00249003	-0.0565933	0.0582625	-0.0778923	0.24252
ARL6IP5	-0.0428665	0.294423	0.0151778	0.848334	-0.0242224	6.78786e-05
ARL6IP6	0.126359	4.08899e-05	0.178784	6.99687e-05	0.155274	1.08123e-05
ARL8A	-0.0311523	0.301627	-0.0059419	0.236708	-0.0192795	5.86359e-07
ARL8B	-0.055165	0.074481	-0.0190405	0.411553	-0.0452892	2.893e-05
ARMC1	-0.0526812	0.00248728	-0.024741	0.0208437	-0.0423696	0.00823451
ARMC10	-0.0560417	0.00012714	-0.0483917	0.0140662	-0.0554388	0.00504817
ARMC2	-0.0355073	0.0560116	0.0107158	0.884742	-0.0208051	0.00229702
ARMC5	-0.00321831	0.593397	0.0461241	0.617416	0.0187695	0.258697
ARMC6	-0.00232508	0.709628	-0.00583037	0.273211	-0.0052915	0.563994
ARMC7	0.0016846	0.648341	0.0430281	0.668221	0.016855	0.404284
ARMC8	-0.0343021	0.00530966	0.00833553	0.496511	-0.0210432	0.000102631
ARMC9	-0.0301367	0.140322	0.0582539	0.125173	0.00343798	2.40582e-05
ARMCX1	-0.0214617	0.321221	-0.0162561	0.109108	-0.0230235	0.936705
ARMCX2	-0.0716771	0.000534405	0.000180151	0.583812	-0.0446543	0.937117
ARMCX3	-0.0363853	0.0201958	-0.0179731	0.093046	-0.0353323	0.936872
ARMCX4	-0.0836357	6.32053e-05	-0.0314286	0.0390775	-0.0669452	0.936491
ARMCX5	-0.111556	0.000461392	-0.138047	4.52557e-05	-0.129293	0.937144
ARMCX6	0.0916899	0.0159934	0.0860491	0.359842	0.0882629	0.93678
ARMH1	-0.0233809	0.597027	-0.0199532	0.170039	-0.0126889	4.781e-09
ARMH3	0.0146995	0.351326	0.0558054	0.0349439	0.0311261	0.0288611
ARMH4	-0.0128369	0.115808	0.0120718	0.598922	-0.0070338	0.142762
ARMT1	-0.025936	0.178754	0.0133178	0.909113	-0.0146409	0.00277484
ARNT	0.00956184	0.596548	0.0457877	0.164735	0.0239275	1.27082e-07
ARNT2	-0.0240282	0.799329	0.00725823	0.739327	-0.0141679	0.204819
ARNTL	0.032141	0.58536	0.0902779	0.0285477	0.0486234	0.0362207
ARNTL2	-0.0969542	6.50953e-05	-0.00376925	0.269257	-0.0639325	0.069151
ARPC1A	-0.029189	0.0847097	-0.0112319	0.100116	-0.0240307	0.0045153
ARPC1B	0.108653	0.00829787	0.0803326	0.236413	0.10121	0.00452648
ARPC2	-0.0299496	0.198171	-0.026723	0.0937391	-0.0327392	2.04311e-05
ARPC3	-0.0339369	0.0310087	-0.0300442	0.0173271	-0.0341012	0.0928761
ARPC4	-0.0353383	0.243704	-0.0779213	0.000416132	-0.0543167	2.98571e-05
ARPC5	0.0043605	0.6823	0.00377683	0.598559	0.00274397	4.73695e-07
ARPC5L	-0.10733	2.31412e-05	-0.0844333	0.0033353	-0.106098	0.016268
ARPIN	0.00905027	0.792985	0.0182889	0.5206	0.0169537	0.212351
ARPP19	-0.0697377	0.0286172	-0.015979	0.355273	-0.0503559	0.188998
ARPP21	-0.105247	0.000573206	-0.031224	0.339155	-0.084805	3.79116e-05
ARRB1	0.0843787	1.67921e-05	0.103881	0.000997699	0.0934398	0.0512258
ARRB2	-0.0375415	0.060309	0.0213222	0.96484	-0.0121885	0.305078
ARRDC1	0.0254075	0.27234	0.0705312	0.14484	0.046989	0.0194502
ARRDC1-AS1	0.0225896	0.474501	0.0575647	0.101279	0.0391366	0.0194602
ARRDC2	0.170479	1.37118e-05	0.158534	0.00890185	0.172528	0.557628
ARRDC3	-0.0128751	0.636073	-0.0521661	0.180211	-0.0287839	0.000580073
ARRDC4	0.0957066	0.0436445	0.0580221	0.938556	0.0874198	0.216108
ARSA	-0.0125621	0.967203	0.00545363	0.359842	-0.00124133	0.881271
ARSB	0.0216203	0.331645	0.0406349	0.581342	0.0278339	0.000535186
ARSD	0.0671629	0.0124875	-0.0191715	0.0586588	0.0404801	0.883217
ARSG	-0.0971968	0.000362333	-0.103133	4.3246e-05	-0.100844	0.398084
ARSI	0.160148	0.00673766	0.15054	0.445	0.160107	0.000861458
ARSJ	0.0800997	0.126533	0.0723288	0.465051	0.0768687	0.000307255
ARSK	0.0713444	0.0236397	0.0943768	0.0151919	0.0797622	0.000588358
ART3	0.0480541	0.860153	0.124458	0.246428	0.0737014	0.000244123
ARV1	-0.0416889	0.0150193	-0.0703412	0.000154928	-0.0542317	1.23167e-06
ARVCF	0.0505733	0.0554742	0.0492961	0.672822	0.0537552	0.821793
ARX	-0.0653095	0.091086	0.00166058	0.408988	-0.0427371	0.896335
ASAH1	-0.000782172	0.887936	-0.0122946	0.393346	-0.0045355	0.00669007
ASAH2B	-0.129824	4.53321e-05	-0.153962	0.000194836	-0.151883	0.0232931
ASAP1	-0.0312081	0.0983258	0.0253669	0.442238	-0.0100474	0.0101388
ASAP2	0.0428862	0.461815	0.0851616	0.0876802	0.0573541	1.87071e-06
ASAP3	0.0937113	0.00116157	0.0916239	0.117655	0.100525	1.63977e-10
ASB1	0.0224696	0.141911	0.0386038	0.695195	0.0273424	2.59292e-05
ASB13	-0.00993686	0.251592	-0.0236256	0.12024	-0.0224568	0.0199467
ASB14	0.029974	0.817227	0.0209304	0.878869	0.0207608	6.29645e-05
ASB16-AS1	0.0127702	0.762797	-0.00635971	0.297745	0.0118502	0.36624
ASB2	-0.187037	0.00043959	-0.0191864	0.162274	-0.127849	0.161634
ASB3	0.00302436	0.701442	0.000747199	0.215389	0.00281644	3.6864e-06
ASB6	0.0105337	0.351541	0.0448238	0.216083	0.0247881	0.0177125
ASB7	0.00922997	0.975051	0.0254353	0.818908	0.0134624	0.216826
ASB8	-0.000535267	0.984636	-0.003096	0.199033	-0.00615566	0.0723176
ASCC1	0.055947	0.00425191	0.0617584	0.0635504	0.0595275	0.0245724
ASCC2	0.0310591	0.118669	0.0399301	0.716484	0.0384232	0.841714
ASCC3	0.0559292	0.0202248	0.0585443	0.124156	0.0571154	0.00219569
ASCL1	0.175037	4.63461e-05	0.190915	0.00223232	0.185783	0.0884986
ASF1A	0.026996	0.449904	-0.00316227	0.512162	0.0156698	0.00243274
ASGR1	0.0181473	0.794153	0.0678471	0.93654	0.034554	0.313427
ASH1L	0.0136633	0.0972893	0.0344436	0.0871708	0.0188321	1.98218e-07
ASH2L	-0.0451354	0.00591285	-0.0471915	0.00209295	-0.0504825	0.00762528
ASIC1	0.0141891	0.147875	0.0789784	0.0468612	0.0379762	0.0743215
ASIC2	-0.111198	7.31371e-05	-0.0431272	0.103195	-0.0878322	0.342679
ASIC3	-0.024405	0.385268	-0.00696247	0.348453	-0.0153708	0.00610812
ASIC4	0.0084794	0.742635	-0.0385936	0.270166	-0.0109813	2.20158e-05
ASL	-0.0343355	0.0764606	-0.070719	9.48279e-05	-0.0498226	0.00389775
ASNA1	-0.0306191	0.0807446	-0.0318616	0.133016	-0.0363369	0.539015
ASNS	-0.0958901	0.000227663	-0.0596288	0.0141655	-0.0866947	0.00447655
ASNSD1	0.0232501	0.344933	0.00388744	0.810866	0.0106568	1.55273e-05
ASPA	0.0600911	0.0424073	0.0104502	0.812643	0.0525796	0.30241
ASPDH	-0.0489663	0.158771	0.00146493	0.681086	-0.0298573	0.657726
ASPH	0.000752242	0.933958	0.0385497	0.737327	0.0163803	0.0081735
ASPHD1	-0.124248	0.000647031	-0.0517293	0.0700984	-0.0970237	0.251505
ASPHD2	0.00341913	0.724987	0.0394994	0.369041	0.0100597	0.836447
ASPRV1	0.0804104	0.0147177	0.11963	0.0166573	0.0967681	4.82952e-06
ASPSCR1	-0.01059	0.748327	-0.00299934	0.394212	-0.00441074	0.429131
ASRGL1	0.0748003	0.0506315	0.0258774	0.988923	0.0519147	0.0427957
ASS1	-0.0697849	0.0130667	-0.0167127	0.214886	-0.0526627	0.0178307
ASTE1	-0.0207152	0.162685	0.00685502	0.753124	-0.0123867	9.58377e-05
ASTN1	-0.0415959	0.436355	0.00818614	0.820296	-0.02643	4.17445e-07
ASTN2	0.0128809	0.312129	0.0572135	0.064414	0.0289406	0.0156884
ASXL1	0.0481603	0.000144485	0.0750766	0.00156996	0.0582774	0.730742
ASXL2	0.0971544	1.81159e-05	0.142814	3.23234e-06	0.117111	2.43856e-06
ASXL3	-0.0735786	0.00601591	0.00985026	0.807373	-0.0421023	0.452183
ATAD1	-0.0637141	0.00241475	-0.0696711	0.00152967	-0.071936	0.0260695
ATAD2	-0.0125324	0.191132	0.0113867	0.464259	-0.00518272	0.00996964
ATAD2B	0.050268	0.0183706	0.0403963	0.415654	0.0464705	2.27299e-06
ATAD3A	-0.0250326	0.145225	-0.0344788	0.0266962	-0.027212	2.30444e-14
ATAD3B	-0.0674884	0.0303994	-0.0116661	0.394988	-0.0405659	1.0983e-14
ATAD5	-0.0179234	0.717154	-0.0294244	0.165864	-0.0214592	0.339095
ATAT1	-0.0354611	0.173292	0.0406093	0.978038	-0.00487587	0.00138231
ATCAY	-0.105305	0.000169217	-0.0205993	0.674417	-0.0774244	0.497889
ATE1	-0.0269546	0.0415055	-0.0218116	0.0387068	-0.0297714	0.0312833
ATF1	0.0926296	0.000650966	0.126517	0.000990843	0.108173	0.0746521
ATF2	-0.0341993	0.236568	0.00589603	0.795413	-0.0235964	1.36271e-05
ATF3	0.139111	0.0227436	0.0442727	0.973724	0.115418	8.08986e-07
ATF4	0.0615059	0.0343035	0.076687	0.0799026	0.0649399	0.862299
ATF5	-0.0293258	0.176212	0.022004	0.496511	-0.0118853	0.6555
ATF6	0.034873	0.0774508	-0.00171767	0.267832	0.016131	3.21617e-07
ATF6B	0.0107683	0.183647	0.0328553	0.959158	0.0226694	0.00151395
ATF7	0.094475	0.001653	0.147662	0.00255454	0.122282	0.0762316
ATF7IP	0.0421125	0.0105278	0.0603814	0.134334	0.0528794	0.0672444
ATF7IP2	-0.128275	5.22842e-09	-0.0688712	0.00171789	-0.105405	0.238951
ATG10	0.0233225	0.7564	-0.037461	0.0673545	-0.00324751	0.000555261
ATG101	0.000302546	0.766656	0.0568138	0.365355	0.019053	0.0754022
ATG12	-0.00809427	0.54704	-0.000804779	0.272245	-0.00598536	0.0006375
ATG13	-0.0174889	0.829764	0.00167043	0.184383	-0.0104294	0.040158
ATG14	-0.0413448	0.0636883	-0.0288383	0.00605485	-0.0376334	0.141979
ATG16L1	-0.0682179	0.000998667	-0.0299833	0.118176	-0.0584043	2.48823e-05
ATG16L2	0.0521295	0.00594753	0.132125	7.07718e-05	0.0918192	0.0504478
ATG2A	-0.014486	0.899834	0.00187888	0.341591	-0.00308114	0.0447746
ATG2B	-0.0281998	0.310225	0.00572024	0.807658	-0.0176301	0.163219
ATG3	-0.000907218	0.827167	-0.0260731	0.0232978	-0.0119966	7.91137e-05
ATG4A	0.0496045	0.0953886	0.0540806	0.281331	0.0516619	0.946282
ATG4B	0.0263953	0.116267	0.0649115	0.0606336	0.042341	2.80791e-05
ATG4C	0.0429829	0.1348	0.0943581	0.0264426	0.0685377	1.53611e-08
ATG4D	0.00560461	0.572423	0.0263291	0.758976	0.0103451	0.524071
ATG5	-0.0508048	0.0126182	-0.0165476	0.317787	-0.0431591	0.00225196
ATG7	-0.0138749	0.303531	0.0164945	0.942825	-0.00460454	3.09562e-05
ATG9A	-0.0265294	0.209006	0.0236857	0.615813	-0.00943801	2.11106e-05
ATIC	0.01839	0.127132	0.067986	0.018495	0.0413497	1.99249e-05
ATL1	-0.140496	0.00248598	-0.0338416	0.260554	-0.10786	0.139637
ATL2	-0.0318938	0.195505	0.0020309	0.682674	-0.0216103	3.22686e-06
ATL3	0.0945435	0.000614718	0.0839646	0.152996	0.0966434	0.043821
ATM	0.0342043	0.171553	0.0764801	0.0247144	0.0556116	0.0551571
ATMIN	0.00151352	0.69494	-0.0193297	0.0831195	-0.0136476	0.284999
ATN1	0.0694451	0.00115982	0.147918	0.016776	0.105261	0.0647655
ATOH8	0.223385	0.000270812	0.2168	0.00176336	0.231711	6.24093e-06
ATOX1	-0.0615046	0.011879	-0.0756536	0.000148317	-0.0695485	0.000915174
ATP10A	0.106883	0.0162585	0.0561688	0.645475	0.0978493	0.171104
ATP10B	0.0661638	0.049768	0.00159381	0.502274	0.0386415	0.000959899
ATP10D	0.10497	0.000609491	0.130859	0.000244175	0.118557	0.000212408
ATP11A	0.0575515	0.0473189	0.136209	0.00378723	0.0926507	0.127019
ATP11B	0.0444222	0.158873	0.0535153	0.143562	0.0455824	0.000131821
ATP11C	0.165088	1.23254e-05	0.142818	0.0141341	0.160442	0.959919
ATP13A1	0.0010901	0.389704	0.0487244	0.611466	0.0231549	0.565906
ATP13A2	-0.0786245	0.0241009	-0.0071609	0.487047	-0.0511261	3.7199e-11
ATP13A3	-0.0256851	0.333481	-0.00980518	0.40783	-0.0220559	0.000145399
ATP13A4	0.073043	0.05057	0.0602034	0.414445	0.0742995	0.00014357
ATP13A5	0.0112583	0.909493	0.0846579	0.594219	0.045499	0.00014357
ATP1A1	-0.110354	0.0032159	-0.0438636	0.458969	-0.0946154	7.79256e-08
ATP1A2	0.0918575	0.00251957	0.169207	0.00194913	0.133823	2.64859e-07
ATP1A3	-0.13515	0.0215347	-0.0747	0.320647	-0.117273	0.619815
ATP1B1	-0.151928	0.00908982	-0.0469473	0.278425	-0.116291	3.69856e-07
ATP1B2	0.069993	0.00581623	0.131948	0.118857	0.102717	0.317136
ATP1B3	0.0521555	0.0426448	0.101158	0.0016752	0.0664916	0.000105133
ATP23	-0.0154344	0.304655	0.00988316	0.637469	-0.0037565	0.0809025
ATP2A2	-0.100359	0.00821569	0.0309551	0.104545	-0.0518735	0.0926799
ATP2B1	-0.0985215	0.0103068	-0.0873074	0.0871708	-0.104949	0.0855625
ATP2B1-AS1	-0.206477	9.9649e-07	-0.221475	2.77778e-07	-0.221057	0.0855625
ATP2B2	-0.106977	0.00368042	-0.0419293	0.439989	-0.0900039	3.08378e-05
ATP2B3	-0.12298	0.000829533	-0.0304406	0.568483	-0.0930829	0.969437
ATP2B4	0.0139276	0.446169	0.0815132	0.00666102	0.0385937	6.23244e-07
ATP2C1	-0.020591	0.824044	0.00422116	0.995801	-0.0136651	9.57394e-05
ATP2C2	-0.0367079	0.171827	0.00199598	0.584803	-0.0202738	0.287448
ATP5F1A	-0.0747336	0.0408235	-0.0745584	0.0278661	-0.0813667	0.456749
ATP5F1B	-0.0838917	0.0169988	-0.0467474	0.2079	-0.0760367	0.0792744
ATP5F1C	-0.0657937	0.0105173	-0.0673508	0.00145726	-0.0701031	0.0201662
ATP5F1D	-0.0545965	0.171151	-0.0115409	0.69911	-0.0353647	0.48266
ATP5F1E	-0.0188793	0.46013	-0.0492821	0.0115321	-0.0349336	0.767305
ATP5IF1	-0.124079	2.14988e-05	-0.0360819	0.331409	-0.0925185	4.53242e-10
ATP5MC1	-0.122997	3.57288e-06	-0.0884198	0.00150442	-0.111647	0.375038
ATP5MC2	-0.0364256	0.0864897	-0.0188197	0.084486	-0.0294208	0.0765292
ATP5MC3	-0.0863051	0.000473659	-0.0627242	0.0132029	-0.0841454	1.37862e-05
ATP5MD	-0.0684211	0.00634192	-0.0607084	0.0758251	-0.0707924	0.0297019
ATP5ME	-0.0415812	0.310266	-0.0507455	0.10369	-0.0460623	0.000156262
ATP5MF	-0.0646565	0.00857988	-0.116021	0.00092131	-0.0908246	0.00457875
ATP5MG	-0.0728459	8.16348e-05	-0.0541789	0.00429488	-0.0688126	0.0572556
ATP5MPL	-0.104614	2.17276e-05	-0.0944018	0.00300111	-0.106283	0.168105
ATP5PB	-0.0507112	0.00563138	-0.0702077	0.000534818	-0.0628056	5.91961e-08
ATP5PD	-0.0842026	0.000284621	-0.0979638	0.000114291	-0.0942225	0.404136
ATP5PF	-0.0675447	0.000989317	-0.0531856	0.0112774	-0.0644642	0.788169
ATP5PO	-0.0578884	0.0069645	-0.0638411	0.00597295	-0.0641666	0.795672
ATP6AP1	-0.110359	0.000111861	-0.0647316	0.0130516	-0.0972824	0.975446
ATP6AP1L	-0.0173014	0.62769	-0.00825121	0.506903	-0.0106369	0.000556888
ATP6AP2	-0.103795	0.00235122	-0.0863653	0.00588073	-0.101666	0.898732
ATP6V0A1	-0.0912131	0.000154712	-0.0543222	0.0340743	-0.0820492	0.360655
ATP6V0A2	0.0221283	0.227071	0.00674053	0.486627	0.0143149	0.103737
ATP6V0B	-0.0579171	0.0139863	-0.0666817	0.018953	-0.066414	4.31361e-09
ATP6V0D1	-0.0959593	0.00111588	-0.0584741	0.0820904	-0.0856176	0.271861
ATP6V0E1	0.139635	1.60774e-05	0.12843	0.00845398	0.141868	0.0009847
ATP6V0E2	-0.119133	0.000238907	-0.0699697	0.0144168	-0.101255	0.00598034
ATP6V0E2-AS1	-0.0625011	0.00227446	-0.00234539	0.382215	-0.0349522	0.00596675
ATP6V1A	-0.104568	0.00507175	-0.0600464	0.180408	-0.0976453	8.09144e-05
ATP6V1B2	-0.130248	0.00110565	-0.109268	0.0203789	-0.132095	0.00676512
ATP6V1C1	-0.105814	0.000751572	-0.0384026	0.180468	-0.0871744	0.00952511
ATP6V1D	-0.121977	8.32609e-06	-0.0560746	0.0283186	-0.100281	0.146551
ATP6V1E1	-0.139399	1.02296e-05	-0.102078	0.00183529	-0.13281	0.815649
ATP6V1E2	0.0229124	0.987522	-0.0190693	0.0306006	0.00096677	3.49377e-06
ATP6V1F	-0.0319335	0.213557	-0.0697774	0.00686984	-0.0519678	0.00540013
ATP6V1FNB	-0.0512569	0.0465906	0.0690615	0.223431	-0.00286289	0.0054041
ATP6V1G1	-0.0501842	0.00307271	-0.0319703	0.0435067	-0.0477392	0.0155872
ATP6V1G2	-0.181732	6.73229e-06	-0.144118	0.00139398	-0.17805	0.00141567
ATP6V1H	-0.116987	0.000296287	-0.0826494	0.0160122	-0.110265	0.00798349
ATP7A	0.0521944	0.0627297	0.0163063	0.421716	0.0415929	0.929739
ATP7B	0.0271553	0.367534	0.0378458	0.646462	0.0361244	0.118836
ATP8A1	-0.05834	0.149834	-0.0364707	0.240355	-0.0521969	0.000209103
ATP8A2	-0.0911244	0.0423906	-0.0814737	0.204119	-0.0995462	0.110265
ATP8B1	-0.0290377	0.142905	0.0816368	0.0880791	0.0191812	0.46593
ATP8B2	0.0305905	0.0602016	0.0671729	0.0879759	0.0447717	1.72396e-07
ATP8B4	0.0102744	0.924534	-0.017828	0.161356	0.002424	0.187701
ATP9A	-0.0744048	0.03003	-0.0186302	0.54869	-0.0582316	0.761674
ATP9B	-0.0467986	0.0227645	-0.0376801	0.0420594	-0.0482935	0.474687
ATPAF1	-0.0715386	1.29096e-05	-0.0196528	0.0568721	-0.0525121	6.3493e-09
ATPAF2	0.0344724	0.108639	0.0674333	0.0371288	0.0512733	0.327131
ATPSCKMT	0.0179286	0.686698	0.131358	0.00059767	0.0649474	0.000396196
ATR	-0.0947504	0.000118669	-0.0670508	0.00165804	-0.0855222	0.000106508
ATRAID	0.0426053	0.174288	-0.0164797	0.08135	0.0211599	2.60602e-06
ATRN	-0.0583924	0.00478291	-0.0448596	0.00737408	-0.0593721	0.700195
ATRNL1	-0.124403	0.00849001	-0.049296	0.438178	-0.10721	0.0306913
ATRX	0.0176759	0.258156	0.0125348	0.768051	0.0116994	0.929185
ATXN1	-0.0650753	7.6561e-05	0.0209181	0.822469	-0.0337826	0.00125179
ATXN10	-0.0802831	0.000841654	-0.0365223	0.0160123	-0.06763	0.874839
ATXN1L	0.0563137	0.00554217	0.0554153	0.281081	0.0547817	0.279062
ATXN2	-0.0293488	0.828976	0.0230449	0.930638	-0.00947676	0.0945012
ATXN2L	-0.0128261	0.803228	0.0818853	0.120481	0.0283352	0.24964
ATXN3	-0.0134182	0.677172	-0.00473658	0.215019	-0.0104005	0.159357
ATXN7	0.0165212	0.155724	0.0623348	0.0216236	0.0345714	6.68828e-05
ATXN7L1	-0.00624538	0.889112	0.0546581	0.201739	0.0181302	0.00511131
ATXN7L2	-0.012292	0.628712	0.0571859	0.358172	0.019057	4.86311e-08
ATXN7L3	-0.042925	0.112397	0.00225787	0.72476	-0.0298007	0.366572
ATXN7L3B	-0.0544461	0.00809078	-0.0523796	0.0198045	-0.0614445	0.083773
AUH	-0.0395762	0.107848	-0.0174286	0.16389	-0.0345861	0.0140897
AUNIP	-0.0945445	0.00147069	-0.0422146	0.0719466	-0.0739282	2.40511e-10
AUP1	0.0711808	0.00226992	0.0622194	0.0422721	0.071701	5.87828e-06
AURKAIP1	-0.0486916	0.0314093	-0.0360028	0.106071	-0.0440457	2.35545e-15
AUTS2	0.0215823	0.0464712	0.0339674	0.732987	0.0284293	0.00394436
AVEN	0.0755442	0.00692696	0.116641	0.000854075	0.0919161	0.174087
AVIL	-0.032804	0.1512	0.0438934	0.476963	-0.00202013	0.0808598
AVL9	-0.0519277	0.00716335	-0.0489015	0.00507482	-0.0567234	0.00348489
AVPI1	-0.0375896	0.0310087	0.0345147	0.856779	-0.0148016	0.0276465
AXIN1	0.0523626	0.0231778	0.0944081	0.0143954	0.0726533	0.21986
AXIN2	0.0477096	0.0283167	0.03432	0.985426	0.0420869	0.395232
AXL	0.103507	0.000621715	0.118603	0.0265853	0.116984	0.616556
AZGP1	0.252615	0.00279855	0.379238	8.10159e-05	0.305979	0.00462737
AZI2	-0.0400048	0.0949964	0.0034827	0.579206	-0.0251764	3.70141e-05
AZIN1	-0.031827	0.230763	-0.0131484	0.186889	-0.0299436	0.00952355
AZIN2	-0.124266	2.72118e-06	-0.068373	0.00605423	-0.10362	9.1218e-10
B2M	0.137715	0.000145086	0.111072	0.149603	0.138477	0.184844
B3GALNT1	-0.0962918	0.000385378	-0.0738091	0.0247318	-0.093251	0.000121392
B3GALNT2	0.00323382	0.909076	0.0319942	0.606065	0.0118549	1.36198e-06
B3GALT1	-0.0286816	0.128672	-0.0237487	0.302412	-0.0308386	1.22649e-05
B3GALT2	-0.063771	0.0661699	0.0259106	0.740188	-0.0311083	5.24503e-07
B3GALT4	0.0333982	0.315573	0.0351588	0.492228	0.0316718	0.00161379
B3GALT5	0.074943	0.0186287	0.15669	0.00446968	0.115449	0.801235
B3GALT6	-0.0666109	0.00624851	-0.0523276	0.00903542	-0.0632935	2.60886e-17
B3GAT1	-0.0295541	0.98226	0.0725822	0.043486	0.0143621	0.0609672
B3GAT2	0.115904	0.00470281	0.105736	0.147343	0.117477	0.00202241
B3GAT3	-0.0271811	0.249302	-0.00899992	0.425759	-0.0227493	0.0429968
B3GLCT	0.0889932	0.00175501	0.111494	0.00704302	0.0984585	0.112349
B3GNT2	0.0308511	0.59587	0.0535173	0.410218	0.0398187	4.24122e-06
B3GNT4	-0.113643	0.000742651	-0.00371228	0.628697	-0.0720568	0.101318
B3GNT5	0.064851	0.0697732	0.00748339	0.690303	0.0406581	0.000132697
B3GNT7	0.0298105	0.345641	0.0140441	0.408421	0.0331832	2.40591e-05
B3GNT9	0.0855197	0.0322306	0.0836083	0.365253	0.0924283	0.270148
B3GNTL1	-0.108681	1.01137e-05	0.0443206	0.483551	-0.0444268	0.434796
B4GALNT1	-0.0661013	0.0361719	0.0032396	0.83157	-0.041482	0.0804669
B4GALNT3	0.00324518	0.963266	0.110531	0.0428125	0.0503755	0.0614115
B4GALNT4	0.0477783	0.0344015	0.110098	0.00301336	0.072726	0.0333592
B4GALT1	0.147696	6.50953e-05	0.149453	0.027239	0.153237	0.0122239
B4GALT2	0.00883215	0.4876	0.0313217	0.774172	0.0178784	4.31377e-09
B4GALT3	-0.0093722	0.432742	0.0363313	0.396856	0.00798242	2.97878e-07
B4GALT4	0.0612315	0.0419804	0.0397779	0.966744	0.0517901	8.16777e-05
B4GALT5	-0.0136895	0.356089	0.0218918	0.80106	-0.00698343	0.760102
B4GALT6	-0.120601	0.000953508	-0.0927058	0.0149345	-0.122041	0.449689
B4GALT7	-0.0271808	0.176645	-0.0296459	0.0256973	-0.0284668	0.00105417
B4GAT1	-0.103004	0.00243789	-0.0724049	0.0351646	-0.0979841	0.0466912
B9D1	-0.106812	1.43981e-05	-0.0676778	0.00111874	-0.0925063	0.329781
B9D2	0.0571178	0.163432	0.0876605	0.0826124	0.0654211	0.616904
BAALC	-0.00999264	0.9235	0.00490655	0.399174	-0.00585495	0.00953382
BAALC-AS1	-0.00523273	0.6263	-0.000361259	0.341399	-0.00179309	0.00953382
BABAM1	-0.0438547	0.0518968	-0.0549399	0.00713004	-0.0519623	0.551625
BABAM2	-0.110755	1.59851e-07	-0.0781383	8.39004e-05	-0.0997534	2.87937e-06
BACE1	-0.03368	0.197783	0.0191155	0.727032	-0.0130608	0.0569929
BACE2	0.184634	3.17208e-05	0.225269	2.58289e-05	0.204737	0.801249
BACH1	0.0597663	0.0229625	0.0210819	0.856698	0.0452021	0.789947
BACH2	0.0220009	0.592783	0.00293062	0.435418	0.0119778	0.00216219
BAD	0.0324315	0.583579	0.00998251	0.71108	0.0244151	0.0444009
BAG1	0.0145578	0.277947	0.0121629	0.677528	0.0107984	0.0122616
BAG2	0.00271831	0.710738	0.090663	0.0373804	0.0370369	0.0019676
BAG3	0.216087	0.00137458	0.153685	0.127981	0.195926	0.0311421
BAG4	-0.0765125	0.00538458	-0.0367649	0.14484	-0.0670401	0.00762848
BAG5	-0.0305097	0.00693535	-0.0224339	0.0108528	-0.032482	0.166851
BAG6	0.021575	0.0251261	0.0623238	0.236413	0.0393856	0.00144064
BAHCC1	0.00811893	0.322748	0.0802565	0.177633	0.0391558	0.423547
BAHD1	-0.00192537	0.783338	0.0496181	0.313338	0.0192658	0.177887
BAIAP2	-0.0452386	0.471088	0.0221268	0.851325	-0.0163932	0.422333
BAIAP2-DT	-0.0644306	0.00212799	-0.00515668	0.366999	-0.0436029	0.422136
BAIAP2L2	-0.155665	1.89594e-06	-0.0367427	0.1201	-0.108847	0.857691
BAIAP3	-0.114192	0.0104114	0.0668427	0.422913	-0.0457066	0.222776
BAK1	0.0320347	0.527373	0.0237946	0.529374	0.0287482	0.00163445
BAMBI	0.105497	0.00778893	0.110379	0.152002	0.117599	0.0219533
BANF1	-0.026385	0.745398	0.0567357	0.434406	0.00973414	0.0461847
BANP	0.0345881	0.304655	0.114231	0.00162134	0.0684993	0.291523
BAP1	-0.0147024	0.937102	0.0322707	0.561988	0.00387411	5.83504e-05
BARD1	0.117107	0.000458071	0.0767826	0.357934	0.1031	1.98514e-05
BASP1	-0.119859	0.0027096	-0.0380239	0.461415	-0.0921854	0.000403912
BASP1-AS1	-0.104773	0.00202455	0.0136447	0.872268	-0.0604472	0.000403946
BATF3	-0.084824	0.00180309	-0.067834	0.009918	-0.0762592	8.08986e-07
BAX	0.0488401	0.0460983	0.0463036	0.740604	0.0484311	0.64812
BAZ1A	0.119991	0.00417995	0.131106	0.013825	0.126533	0.13621
BAZ1B	0.0568127	0.000195534	0.0595018	0.0157017	0.0572881	0.00397042
BAZ2A	0.0475275	0.00123028	0.0873649	0.0385739	0.0641375	0.0792744
BAZ2B	0.0537299	0.0588998	0.0386359	0.329761	0.0496543	1.12873e-05
BBC3	0.0389162	0.540235	0.0213621	0.702569	0.0271445	0.639779
BBIP1	-0.0104993	0.568751	0.00417978	0.293494	-0.00574194	0.030418
BBOF1	-0.0633288	5.224e-05	-0.0486325	0.000704425	-0.0548797	0.152164
BBOX1	0.206796	3.554e-06	0.10272	0.349103	0.168679	0.037581
BBS1	-0.00121028	0.495439	0.0621873	0.419094	0.0238454	0.0468806
BBS10	-0.00506312	0.854634	0.0298911	0.591197	0.00791764	0.0840954
BBS12	-0.0367988	0.0208083	0.00589956	0.705212	-0.0250454	0.000316802
BBS2	0.063673	0.00499413	0.0699341	0.117052	0.0702084	0.265155
BBS4	-0.0491961	0.00200605	-0.0542361	0.000330977	-0.0521787	0.198216
BBS5	-0.0229617	0.305832	0.0298883	0.959989	0.00200063	1.24468e-05
BBS7	-0.0531393	0.0530765	-0.053959	0.0454252	-0.0621538	0.000315699
BBS9	0.0481764	0.0125317	0.113741	2.52113e-05	0.0772532	0.00351512
BBX	0.0913964	0.00106213	0.0707209	0.084108	0.0851783	7.7895e-05
BCAM	0.146245	0.000205841	0.159885	0.0262457	0.167309	0.627144
BCAN	0.058847	0.00575263	0.0941549	0.0663683	0.0802649	2.31733e-07
BCAP29	-0.0756567	0.00203548	-0.0560575	0.0149665	-0.0727346	0.0051556
BCAP31	-0.0452654	0.02918	-0.023233	0.0822711	-0.0375306	0.970813
BCAR1	0.0238112	0.240822	0.0825628	0.0701687	0.0505877	0.282854
BCAR3	0.161563	6.42895e-07	0.145858	0.000838946	0.159504	2.98581e-08
BCAS1	0.0140405	0.153662	0.0416985	0.529589	0.0263196	0.762355
BCAS2	-0.106509	1.66207e-05	-0.105097	0.00010231	-0.111513	7.46083e-08
BCAS3	-0.0663276	0.00130632	-0.0327099	0.112924	-0.0543303	0.389526
BCAS4	-0.100082	0.000609491	-0.047674	0.0374246	-0.0846394	0.760689
BCAT1	-0.104034	0.00063233	-0.102094	0.0211346	-0.114852	0.0683832
BCAT2	0.0529561	0.107401	0.0755265	0.212236	0.0691311	0.646854
BCCIP	0.014361	0.484457	0.0727329	0.00332133	0.0396625	0.031885
BCDIN3D	-0.00720202	0.376007	0.0202114	0.543417	0.00519056	0.0742231
BCDIN3D-AS1	-0.0875661	0.000448782	-0.0302914	0.0826821	-0.0667048	0.0742231
BCHE	0.0529176	0.292715	0.00774504	0.634997	0.040428	0.000123694
BCKDHB	0.00486904	0.977564	0.000378135	0.39422	0.00643354	0.00206371
BCKDK	-0.0494441	0.0295002	-0.00311879	0.506242	-0.0297127	0.258063
BCL10	0.019139	0.617942	0.0382106	0.931533	0.0290355	2.39347e-08
BCL11A	-0.148469	7.80917e-06	-0.0271264	0.172862	-0.104859	4.0899e-06
BCL11B	-0.0508037	0.314007	-0.0257244	0.975888	-0.0469377	0.163818
BCL2	0.11511	0.000131267	0.101713	0.0164964	0.110028	0.469049
BCL2L1	0.0454119	0.0135956	0.0725219	0.0716089	0.0558501	0.726432
BCL2L11	0.0795886	0.00128552	0.117542	0.000642872	0.102301	8.32356e-06
BCL2L13	0.0490309	0.00315482	0.0495154	0.0784914	0.0450507	0.816019
BCL2L2	-0.0502046	0.0126235	0.00414842	0.785824	-0.0339034	0.130858
BCL6	0.134811	0.00289876	0.205055	0.000363886	0.165306	0.00014222
BCL6B	0.279705	3.93095e-06	0.189695	0.0495592	0.260044	0.313427
BCL7A	-0.0683217	0.00168345	-0.018737	0.192822	-0.0529694	0.101046
BCL7B	-0.00492833	0.839249	0.0584103	0.156493	0.0186563	0.00397274
BCL7C	0.0766415	0.0100655	0.0566549	0.350997	0.0743782	0.256626
BCL9	0.042877	0.00808806	0.067455	0.0240415	0.0523999	9.81201e-08
BCL9L	0.0835707	0.00295977	0.163318	0.000728	0.121084	0.0575409
BCLAF1	0.00486281	0.630123	-0.0351899	0.00672496	-0.0158552	0.0025706
BCLAF3	0.00321744	0.86282	-0.000509197	0.345949	0.000562606	0.892724
BCO1	-0.0343761	0.609624	0.00853494	0.986829	-0.0155093	0.285695
BCO2	0.0307563	0.407389	0.0498534	0.243058	0.0401735	0.0559826
BCOR	0.0348937	0.257215	0.0537974	0.337528	0.0464142	0.898659
BCORL1	0.042595	0.0292268	0.0974292	0.00859594	0.0682059	0.955378
BCR	0.0125738	0.213529	0.0641855	0.194782	0.0352133	0.830433
BCS1L	-0.0380742	0.00157893	0.0191429	0.478426	-0.0116682	2.07734e-05
BCYRN1	0.0622947	0.425117	0.0239336	0.479588	0.0573261	3.61471e-06
BDH1	-0.0870224	0.000680428	-0.0822126	8.57175e-05	-0.0883503	0.000152138
BDH2	0.148477	0.000352675	0.0914467	0.275233	0.13085	0.000293618
BDNF	-0.213309	0.000462308	-0.205471	0.00313561	-0.210136	0.0378063
BDNF-AS	-0.0559537	0.143063	-0.0794195	0.000632913	-0.0589332	0.0377758
BDP1	-0.0390558	0.323209	-0.0234156	0.478997	-0.0350551	0.000499453
BEAN1	-0.0633142	0.00378879	-0.0252498	0.0631979	-0.048159	0.268837
BECN1	-0.0404369	0.0196198	-0.0456284	0.00381403	-0.0500995	0.36365
BEGAIN	-0.101021	0.0122118	-0.0118994	0.549138	-0.0643801	0.164972
BEND3	0.00996018	0.848841	0.0291141	0.57988	0.0184689	0.988666
BEND4	-0.127136	0.000956456	-0.0550802	0.289942	-0.108963	0.000209103
BEND5	-0.124162	4.6367e-05	-0.0706782	0.0335544	-0.10754	6.83974e-09
BEND6	-0.0724387	0.0138886	-0.0509019	0.115549	-0.0719436	0.00196255
BEND7	0.127824	3.73629e-06	0.138741	0.000632913	0.136697	0.0204584
BEST1	0.0850953	0.016062	-0.00931543	0.423587	0.0475566	0.0426481
BEST3	0.0995741	0.0905326	0.0314365	0.588282	0.0763738	0.0829421
BET1	0.00609463	0.592783	0.0308243	0.854609	0.0172788	0.00442776
BET1L	0.00778771	0.837312	0.0337641	0.785824	0.0176	0.0331008
BEX1	-0.180306	4.43841e-05	-0.162137	0.00253463	-0.186105	0.938587
BEX2	-0.173174	3.13077e-06	-0.14571	0.000637269	-0.173186	0.939558
BEX3	-0.121415	1.37098e-05	-0.0997528	0.000641556	-0.118945	0.941493
BEX4	-0.12692	7.18839e-06	-0.0884152	0.000995735	-0.117841	0.939297
BEX5	-0.16138	0.00402012	-0.205817	0.00123504	-0.19385	0.937144
BFAR	0.0244494	0.18075	0.0172709	0.940179	0.0201706	0.241195
BFSP1	-0.138879	9.8492e-05	-0.127598	0.000269482	-0.142912	0.713826
BGN	0.104217	0.0178565	0.236725	0.00638926	0.177657	0.969079
BHLHB9	-0.0564967	0.0335364	0.000601754	0.848544	-0.0419966	0.938247
BHLHE22	-0.137462	0.0497054	-0.148709	0.18267	-0.153262	0.00821035
BHLHE40	0.0130006	0.592783	0.0744269	0.273282	0.034893	2.88936e-05
BHLHE41	0.0669605	0.00247567	0.0611518	0.369136	0.0677888	0.0686984
BHMT2	0.145693	0.000115454	0.171339	0.00891762	0.160592	0.000536754
BICC1	-0.0710087	0.000480358	0.0229961	0.784499	-0.032492	0.0235531
BICD1	-0.00187018	0.848514	0.0308816	0.382895	0.00737002	0.0703054
BICD2	-0.0129799	0.239286	0.0270537	0.797421	-0.000788408	0.0142473
BICDL1	-0.0612266	0.0272204	0.00676635	0.628897	-0.0361334	0.0979018
BICRA	-0.0270002	0.959511	0.0913916	0.257339	0.0294228	0.641829
BICRAL	-0.028806	0.233448	0.0320335	0.642985	-0.00739477	0.00180069
BID	0.0244347	0.507749	0.0133297	0.628681	0.0152559	0.816355
BIN1	-0.0069092	0.172705	0.00327725	0.949093	-0.000234567	9.31271e-06
BIN2	0.0687651	0.21351	0.0503592	0.740188	0.0774774	0.0749173
BIN3	-0.00375539	0.811808	0.0994177	0.0125054	0.0419412	0.00705909
BIRC2	0.0398983	0.0599305	0.0429409	0.35129	0.0390071	0.0548398
BIRC3	0.088636	0.0689928	0.122966	0.0724921	0.112673	0.0548375
BIRC6	0.00998626	0.710749	-0.00678212	0.518821	0.00176029	3.04266e-06
BIVM	-0.0411043	0.0204944	-0.0361076	0.00932375	-0.0391709	0.125106
BLCAP	-0.0470531	0.0182564	-0.012644	0.231454	-0.0379994	0.741039
BLM	0.0806709	0.0105501	0.0561746	0.582809	0.0750865	0.213034
BLMH	-0.019936	0.0211691	-0.016604	0.0326416	-0.0207543	0.338673
BLNK	0.00680556	0.824061	-0.00595475	0.316951	0.0127863	0.999397
BLOC1S1	0.0110622	0.883662	-0.0770661	0.00915734	-0.0215173	0.0774714
BLOC1S2	-0.0617705	0.00105713	-0.046666	0.0202502	-0.0619206	0.0280572
BLOC1S3	-0.0344425	0.0399187	0.0270664	0.770974	-0.00718913	0.631453
BLOC1S4	0.00753885	0.968736	0.0170783	0.686045	0.0102427	0.000175196
BLOC1S5	0.0414677	0.15981	0.0935798	0.169638	0.0634596	0.00118428
BLOC1S6	-0.0501677	0.000767811	-0.0679818	0.00109315	-0.0649391	0.186271
BLVRA	-0.0334245	0.0487848	-0.00965757	0.216791	-0.0275795	0.00364426
BLVRB	0.0217683	0.822112	0.0232465	0.863451	0.0240717	0.613654
BLZF1	-0.0485538	0.0062778	0.00269785	0.918748	-0.029256	3.72872e-07
BMERB1	-0.0841759	0.00104609	-0.0535487	0.0282314	-0.078356	0.241933
BMI1	0.0454363	0.109352	0.099724	0.0169735	0.0692092	0.0212642
BMP1	0.106189	0.000806846	0.113309	0.0424414	0.11329	0.00697435
BMP2	0.0395992	0.382769	0.0716894	0.547944	0.0513662	0.706936
BMP2K	0.0628235	0.0233162	0.0795716	0.184254	0.073637	0.00024952
BMP4	0.0260419	0.509081	0.101575	0.682011	0.0527845	0.140808
BMP6	0.186323	0.00224621	0.231128	0.0280612	0.213747	0.00118428
BMP7	0.121647	8.18061e-05	0.113019	0.0377575	0.126827	0.764886
BMP8B	0.0423808	0.14791	0.0353354	0.981893	0.0423759	2.5732e-09
BMPER	-0.139921	0.000106996	-0.0189944	0.519308	-0.0983544	0.00351736
BMPR1A	0.122512	1.13304e-06	0.142469	2.32968e-05	0.131079	0.0257062
BMPR1B	0.109784	0.0143939	0.0710243	0.471015	0.0993708	0.00028059
BMPR2	-0.0266321	0.406014	0.0267078	0.787877	-0.0105547	1.78776e-05
BMS1	-0.0080737	0.34858	0.0156381	0.7631	-0.0033635	0.0224456
BMS1P1	-0.0243515	0.691929	-0.0290077	0.634204	-0.0349798	0.0229271
BMT2	0.00342656	0.48835	0.0527117	0.209606	0.0172387	0.00523681
BNIP1	-0.0381036	0.0601922	-0.023741	0.112273	-0.0343446	0.000984817
BNIP2	0.0777948	0.00215226	0.0880152	0.0630499	0.0867606	0.190908
BNIP3	-0.0949728	1.31847e-05	-0.0606746	0.00148744	-0.0841668	0.0324374
BNIP3L	-0.0148192	0.531429	-0.0449398	0.00963289	-0.0322963	0.0072018
BOC	0.138483	0.000460639	0.1246	0.0298596	0.137481	7.99192e-05
BOD1	0.0169875	0.806279	0.0318698	0.295992	0.0177856	0.000985136
BOD1L1	-0.0119034	0.928751	-0.0166738	0.769297	-0.0174344	0.000184806
BOK	0.112807	0.00427784	0.156695	0.0169106	0.141788	2.78645e-05
BOLA1	-0.0056981	0.45309	-0.0225627	0.0892113	-0.013019	1.05967e-07
BOLA3	-0.108105	2.30558e-06	-0.104723	7.45683e-05	-0.112611	5.46445e-06
BOLA3-AS1	0.0113453	0.943568	0.0647794	0.151199	0.0261302	5.46445e-06
BOP1	0.00172004	0.976012	0.0554355	0.367743	0.0240364	0.0108708
BORCS5	-0.0373885	0.126595	-0.0404799	0.00604071	-0.0440754	0.0668189
BORCS6	0.0514826	0.13264	0.041168	0.888913	0.0496177	0.319383
BORCS7	-0.00169477	0.915048	-0.0307199	0.336562	-0.0140954	0.0295303
BORCS8	-0.046474	0.0662364	-0.0438095	0.111844	-0.0485664	0.564629
BPGM	-0.0564103	0.000320125	-0.0517321	0.00210073	-0.0566142	0.00560578
BPHL	-0.0534434	0.00333371	-0.0429868	0.00659336	-0.0513779	0.00114029
BPNT1	-0.0183511	0.400915	-0.00273838	0.0856842	-0.0115564	8.81384e-07
BPTF	0.0466621	0.0251909	0.0600403	0.0756129	0.051104	0.397118
BRAF	-0.0662816	0.00123028	-0.0401687	0.0173912	-0.062042	0.00576708
BRAP	0.0163125	0.344207	0.0153483	0.894731	0.0142875	0.0945965
BRAT1	0.0634927	0.0120407	0.0876031	0.170951	0.0790438	0.00307628
BRCA1	0.00878753	0.853252	0.0374399	0.545554	0.0291925	0.364256
BRCC3	-0.0535967	0.00155587	-0.00310035	0.509993	-0.0378304	0.978268
BRD1	-0.000277092	0.934568	0.0333188	0.758207	0.0131731	0.877015
BRD2	0.0329752	0.0105584	0.0287376	0.782853	0.0287989	0.00158276
BRD3	0.0404503	0.0628869	0.0677378	0.314668	0.0517872	0.0185789
BRD3OS	-0.0317513	0.087252	0.037266	0.409562	-0.00500813	0.0185684
BRD4	0.0339933	0.0470006	0.113379	0.0224508	0.0675606	0.545194
BRD7	0.0602774	0.000531969	0.0569097	0.0669762	0.0611036	0.263183
BRD8	-0.0210089	0.0546225	0.00947146	0.535566	-0.0129448	0.000731409
BRD9	-0.0547485	0.00517248	-0.0516092	0.0059427	-0.0546335	0.000378947
BRF1	-0.023479	0.439117	-0.00521754	0.359053	-0.0155446	0.169083
BRF2	-0.0423748	0.0884304	-0.0324065	0.103183	-0.0469	0.00758774
BRI3	0.0334735	0.238599	0.0477458	0.475094	0.0424194	0.00449355
BRI3BP	-0.0483579	0.0511441	0.0391948	0.371969	-0.0157049	0.104746
BRICD5	0.0313967	0.400635	0.0884523	0.14711	0.0594381	0.227443
BRINP1	-0.0376504	0.270144	0.0241676	0.900476	-0.018901	0.0157414
BRINP2	-0.0670977	0.0295076	-0.0309625	0.0653519	-0.0590783	4.17962e-07
BRINP3	0.0035119	0.933027	0.0656973	0.170736	0.0268429	5.16944e-07
BRIX1	-0.0464995	0.00204989	-0.0528887	0.00114296	-0.0508073	0.000421103
BRK1	-0.0474848	0.0161148	-0.0181274	0.204056	-0.0401788	3.0661e-05
BRMS1	0.0610352	0.015988	-0.000377534	0.223535	0.0377718	0.0466584
BRMS1L	-0.0871159	0.000130671	-0.0347184	0.0371288	-0.0710489	0.136638
BROX	0.0399436	0.0260507	0.0612939	0.23294	0.0513899	9.19694e-07
BRPF1	0.0643163	6.90651e-05	0.0452368	0.213133	0.0580184	2.95606e-05
BRPF3	0.00141074	0.837972	0.101682	0.00076667	0.0394192	0.00168029
BRSK1	-0.0893807	0.00620166	-0.0030868	0.7631	-0.0559455	0.673826
BRSK2	-0.0414433	0.321624	0.000190739	0.638483	-0.0248983	0.0340738
BRWD1	-0.0908138	7.25461e-05	-0.0302802	0.210361	-0.0710505	0.79955
BRWD3	0.0691699	0.000802468	0.0414953	0.210259	0.0532828	0.930495
BSCL2	-0.0424368	0.12078	-0.0511645	0.093215	-0.0505554	0.0432067
BSDC1	0.0217854	0.0461952	0.0335811	0.292277	0.026542	8.3341e-10
BSG	0.007857	0.0441439	0.0227033	0.516918	0.0209555	0.477019
BSN	-0.0684202	0.246887	0.0771154	0.186168	-0.0101325	5.1116e-05
BSPRY	0.00703505	0.594996	0.0223248	0.62851	0.0157935	0.0155297
BST2	0.0565236	0.320263	0.193989	0.00459914	0.129646	0.552944
BTAF1	-0.00277748	0.475343	-0.0325748	0.0514736	-0.0187993	0.0266713
BTBD1	-0.0056252	0.857189	-0.00174954	0.652637	-0.00740133	0.208237
BTBD10	-0.108666	0.000195014	-0.0387012	0.254206	-0.0895383	0.0362498
BTBD11	-0.0876765	0.068039	-0.138696	0.0376867	-0.117816	0.0906574
BTBD19	0.0768502	0.010009	0.147399	0.0117394	0.110149	4.85133e-09
BTBD2	-0.0167627	0.917235	0.0733812	0.205808	0.0211352	0.48626
BTBD3	-0.0723818	0.044036	-0.0462972	0.225091	-0.0708197	0.709593
BTBD6	0.0389885	0.088231	0.0478053	0.295475	0.0363148	0.169083
BTBD7	0.0883718	1.96985e-05	0.0673963	0.0389821	0.0790395	0.160996
BTBD8	0.0139909	0.960411	0.0264612	0.777052	0.0228729	2.8727e-08
BTBD9	-0.0160956	0.450495	0.0557941	0.10619	0.0097223	0.00172474
BTD	0.0806342	0.000418627	0.0479609	0.690338	0.0705287	3.41777e-05
BTF3	0.00423452	0.595605	0.0201163	0.880511	0.0104346	0.000513344
BTF3L4	-0.0625405	0.000388686	-0.0656131	0.000129894	-0.0689245	7.36643e-09
BTG1	0.111811	0.00021451	0.0856197	0.0763854	0.0992402	0.0855625
BTG2	0.130266	0.00414249	0.117834	0.21188	0.130704	6.20728e-07
BTG3	0.0312963	0.525197	-0.0134357	0.271428	0.0182199	0.787394
BTN2A1	-0.0162362	0.144859	0.0250161	0.82428	-0.00215292	0.00131581
BTN2A2	0.0983116	0.0195479	0.0260531	0.544513	0.0723403	0.00131221
BTN3A1	0.0712209	0.00451573	0.0716454	0.361093	0.0792339	0.00131427
BTN3A2	0.105672	0.00548264	0.0680892	0.531384	0.102742	0.00131221
BTN3A3	0.00617934	0.854151	0.0369393	0.783743	0.0215688	0.001315
BTNL9	0.0660357	0.118073	0.0556445	0.700355	0.0745603	0.00110444
BTRC	-0.0401348	0.0386039	0.00556441	0.896693	-0.0262534	0.0286094
BUB3	0.0019392	0.753991	0.00537752	0.316259	0.00202464	0.0316047
BUD13	0.0170977	0.800894	0.0051855	0.120354	0.0110081	0.0564843
BUD23	-0.0330152	0.528759	-0.0420535	0.0604833	-0.0367151	0.00398024
BUD31	-0.0231794	0.0228577	-0.0175085	0.0559677	-0.0223089	0.00452648
BVES	0.12033	0.00048318	0.16208	0.00184284	0.155343	0.00221883
BYSL	-0.0641142	0.000528978	0.0290649	0.945584	-0.0289753	0.00178532
BZW1	-0.0123996	0.527103	-0.0376771	0.0192337	-0.0255647	1.74674e-05
BZW2	-0.113626	1.76715e-05	-0.0938518	0.00399424	-0.11595	0.0032892
C10orf105	0.193227	0.0970368	0.090212	0.79856	0.161614	0.0244645
C10orf88	-0.0690242	0.000348566	-0.0277543	0.0444748	-0.055774	0.0314463
C10orf90	0.098036	0.00363737	0.116349	0.118651	0.108617	0.0320229
C11orf1	0.00631449	0.808589	-0.0260378	0.0245411	-0.00685702	0.0556476
C11orf24	-0.0444499	0.0582232	-0.0449885	0.0126513	-0.0447354	0.0492066
C11orf49	-0.0409045	0.16792	0.00829869	0.495508	-0.0201877	0.0404118
C11orf54	0.0365989	0.0733029	0.0161462	0.755949	0.0278225	0.0537719
C11orf58	-0.0315985	0.0520161	-0.0415051	0.000430824	-0.0401287	0.0365205
C11orf68	0.00444877	0.96236	0.0232609	0.991073	0.00872009	0.046064
C11orf71	0.030106	0.403915	-0.00333354	0.142838	0.0171261	0.056138
C11orf74	-0.0519314	0.004252	0.00141947	0.402147	-0.0308196	0.0391802
C11orf80	-0.111545	5.85905e-07	-0.00927374	0.332562	-0.0706202	0.0473267
C11orf87	-0.230574	7.58096e-07	-0.0995929	0.0697854	-0.192276	0.0552864
C11orf95	-0.0130721	0.389304	0.0207156	0.882018	-0.00382122	0.0438519
C11orf96	0.0837357	0.2109	0.0832433	0.464442	0.0825317	0.0396168
C12orf10	-0.0446808	0.0349882	-0.061895	0.00159463	-0.0568993	0.0758509
C12orf29	-0.0463918	0.0208706	-0.0503343	0.0252579	-0.0509379	0.0851506
C12orf4	-0.0743792	0.000783548	-0.0371372	0.105364	-0.0637362	0.0630802
C12orf43	-0.0581621	0.0131983	-0.0401042	0.0202632	-0.0568839	0.098964
C12orf45	-0.0722897	0.00408631	-0.0487296	0.0580789	-0.0637397	0.0893652
C12orf49	-0.00541659	0.945909	0.0262963	0.733362	0.00407653	0.0962063
C12orf57	-0.0245813	0.274886	-0.0196132	0.427782	-0.0246931	0.064766
C12orf65	0.0411189	0.0209693	0.0343408	0.707095	0.0375231	0.102673
C12orf66	-0.00498193	0.601399	0.00434352	0.237122	-0.000552695	0.0813505
C12orf73	-0.0719759	8.52991e-05	-0.0310803	0.0221714	-0.0556251	0.0888695
C12orf75	0.104743	0.00317869	0.0824615	0.341361	0.102621	0.0898822
C12orf76	-0.0478487	0.0347321	-0.0265872	0.101999	-0.0420791	0.0924341
C14orf119	0.00177682	0.62778	0.0499032	0.301287	0.0218286	0.130305
C14orf132	-0.0611105	0.0216432	-0.0474563	0.0786572	-0.0642254	0.163055
C14orf28	-0.0370084	0.0378695	-0.033749	0.0191242	-0.0361325	0.137705
C14orf93	0.104873	5.0531e-05	0.068958	0.477376	0.0947597	0.130124
C15orf39	0.106734	0.000715894	0.178037	0.000722537	0.143677	0.20169
C15orf40	-0.0178723	0.344362	0.00966016	0.614137	-0.00383913	0.207891
C15orf41	-0.00718133	0.405706	0.0266949	0.76003	0.00856915	0.176357
C15orf61	-0.0273989	0.0824641	-0.0326488	0.121433	-0.035764	0.195099
C15orf62	0.0478124	0.304542	0.131951	0.0052898	0.083271	0.178517
C16orf46	0.00211986	0.962032	0.103456	0.0125392	0.0413476	0.285079
C16orf58	-0.12643	3.95731e-05	-0.0886056	0.000151589	-0.113334	0.258743
C16orf70	-0.0429547	0.0279764	0.00516651	0.916166	-0.0269138	0.270048
C16orf71	0.0579244	0.206988	0.178656	0.00176019	0.112754	0.234641
C16orf72	-0.014429	0.891079	0.00603454	0.242436	-0.0109371	0.238342
C16orf86	0.0693219	0.0945296	-0.0208179	0.0305568	0.0337654	0.27268
C16orf87	-0.131612	2.12059e-07	-0.0393622	0.0908546	-0.09909	0.259544
C16orf89	0.0519207	0.100043	0.0831715	0.196063	0.0734228	0.236949
C16orf91	-0.0615339	0.00117961	-0.0747976	0.0165638	-0.0743645	0.2234
C17orf100	-0.0677248	0.0122208	-0.0439155	0.0484185	-0.0608338	0.312542
C17orf102	-0.339795	4.8194e-08	-0.260464	1.70084e-05	-0.323361	0.996205
C17orf51	-0.00849737	0.503128	0.0339672	0.325041	-0.00339991	0.332055
C17orf58	-0.10622	2.55545e-05	-0.13139	1.51055e-06	-0.120941	0.397432
C17orf67	0.0556835	0.271147	0.128256	0.0504057	0.0869633	0.383469
C17orf75	-0.0233818	0.303386	-0.0180282	0.162983	-0.0264246	0.341715
C17orf80	0.00857857	0.976793	0.0208944	0.910884	0.0127814	0.40087
C17orf97	-0.0443713	0.125727	-0.00771333	0.299467	-0.0291695	0.297854
C18orf21	-0.0486162	0.00178607	-0.048083	0.027781	-0.054327	0.454403
C18orf25	-0.0219815	0.176222	0.0121407	0.99319	-0.0118675	0.456826
C18orf32	-0.0286212	0.12535	-0.0168431	0.12933	-0.0258684	0.458786
C18orf54	0.12042	0.000544925	0.115207	0.132465	0.125949	0.462239
C19orf12	-0.0124291	0.463854	0.00613509	0.653056	-0.00908757	0.572231
C19orf24	0.0203163	0.619689	0.04599	0.730288	0.0310776	0.4831
C19orf25	0.0178297	0.698346	0.0336816	0.631871	0.025904	0.48382
C19orf44	0.0346999	0.274455	0.0789092	0.101725	0.0586729	0.547333
C19orf47	-0.000654624	0.864825	0.0640399	0.283442	0.0265935	0.61296
C19orf48	-0.0924676	0.00421347	-0.139853	1.01873e-06	-0.111154	0.657996
C19orf53	-0.020207	0.319486	-0.0125208	0.182941	-0.0189253	0.541066
C19orf54	0.110128	0.000364316	0.112661	0.195108	0.119566	0.615466
C19orf57	0.0313897	0.700563	0.0028261	0.176247	0.0182596	0.541555
C19orf66	-0.0114506	0.336369	-0.0540677	8.37421e-05	-0.0294414	0.518703
C1D	-0.0883866	0.000127574	-0.0274486	0.0424414	-0.0686802	4.62296e-06
C1GALT1	0.0118453	0.630419	0.0614264	0.174999	0.034498	0.00320442
C1GALT1C1	0.0157081	0.719463	0.0554479	0.402147	0.0350308	0.951301
C1orf109	-0.0240657	0.0424648	-0.0237745	0.107608	-0.0301868	1.70374e-09
C1orf115	-0.139357	7.88983e-05	-0.0483829	0.314	-0.115322	8.96839e-07
C1orf122	0.0032109	0.834806	-0.0299899	0.151467	-0.0114275	1.85761e-09
C1orf131	-0.0405454	0.00800926	-0.0350645	0.00129108	-0.0378285	1.24543e-06
C1orf159	-0.0975305	0.00108232	-0.0314734	0.187493	-0.0673291	1.17237e-17
C1orf162	0.067343	0.191149	0.087707	0.345808	0.0814942	5.95795e-08
C1orf174	0.00766056	0.826328	0.0199352	0.536371	0.0123602	5.1491e-13
C1orf198	0.0994536	0.000799124	0.103037	0.0960126	0.106317	1.20912e-06
C1orf21	0.000446028	0.763384	0.0503935	0.152002	0.0157515	4.85824e-07
C1orf216	-0.0814166	0.00347288	-0.041675	0.232574	-0.0785222	1.22969e-09
C1orf226	0.0205782	0.872436	0.197087	6.72207e-05	0.0975837	3.22622e-07
C1orf35	0.0444445	0.378598	0.0222866	0.845948	0.0351323	1.09342e-06
C1orf43	0.00846213	0.391521	0.0459703	0.0255376	0.0211177	1.7002e-07
C1orf50	-0.0458968	0.000927121	-0.0381934	0.00145129	-0.0444336	3.54784e-09
C1orf52	-0.0361823	0.0278971	-0.00341696	0.565029	-0.0272485	2.39252e-08
C1orf54	0.00649856	0.783463	-0.0141004	0.224386	0.000992239	1.1274e-07
C1orf56	0.0497485	0.0712636	0.0643481	0.344012	0.0564112	1.32453e-07
C1orf61	-0.0708222	0.442366	-0.100994	0.0131137	-0.0737788	2.2379e-07
C1QA	0.134659	0.118219	0.107888	0.622214	0.132381	1.37462e-10
C1QB	0.123128	0.168061	0.128245	0.423402	0.130534	1.39347e-10
C1QBP	-0.0124548	0.524004	-0.0466623	0.130483	-0.0300593	0.311379
C1QC	0.138007	0.0883943	0.13684	0.341856	0.143773	1.39061e-10
C1QL1	0.0262726	0.567874	0.0696445	0.35765	0.0501714	0.3703
C1QL2	0.0238856	0.439088	0.015265	0.925218	0.0230676	8.90829e-06
C1QL3	-0.18309	0.000691452	-0.0891507	0.305757	-0.163801	0.0208803
C1QTNF1	0.0865551	0.205131	0.14925	0.0910722	0.124688	0.418756
C1QTNF2	-0.0288263	0.788985	-0.0281626	0.401811	-0.0325795	0.986847
C1QTNF3	0.0760578	0.0299962	0.0409233	0.893105	0.0648496	0.000420497
C1QTNF4	-0.180565	0.065087	-0.0834835	0.397445	-0.148601	0.0408501
C1QTNF6	-0.0271722	0.247149	0.0332221	0.483647	0.00255993	0.852995
C1R	0.16267	0.00581807	0.163303	0.0486015	0.173335	0.0651713
C1RL	0.0554199	0.336822	0.0798254	0.671922	0.0719749	0.0652342
C1RL-AS1	0.0220978	0.63312	0.102043	0.234583	0.0614217	0.0652709
C1S	0.109284	0.0563876	0.139818	0.0708855	0.128899	0.0650324
C20orf194	-0.0160231	0.929407	0.0379227	0.122621	0.00543973	0.699848
C20orf203	-0.061416	0.0318902	-0.0568473	0.0357159	-0.061289	0.730894
C20orf204	-0.0794833	0.0470006	0.014126	0.813595	-0.0352761	0.78088
C20orf27	-0.0200372	0.339968	-0.0179556	0.162274	-0.0185173	0.70044
C20orf96	0.0759443	0.0293729	0.105412	0.0935605	0.0882247	0.69238
C21orf58	-0.0195435	0.519862	0.0214371	0.639996	0.00294305	0.813078
C21orf91	0.0821183	0.0570914	0.0735218	0.749116	0.0911864	0.787698
C22orf39	-0.022596	0.191172	0.0221966	0.827196	-0.00744476	0.819624
C22orf46	0.0568548	0.0465797	0.0760626	0.281058	0.0695195	0.869143
C2CD2	0.0556913	0.0341222	0.0877202	0.00526622	0.0695501	0.801857
C2CD2L	-0.0865353	0.000144232	-0.0281074	0.0670397	-0.0658943	0.0581644
C2CD3	-0.00589989	0.817502	0.0560898	0.0764137	0.0210568	0.0508348
C2CD4C	-0.083649	0.0639105	0.0068192	0.816978	-0.0462031	0.476815
C2CD5	-0.0952053	0.000489071	-0.040877	0.0547711	-0.0761813	0.0682802
C2orf42	0.0106274	0.973647	0.0240472	0.863433	0.0145681	4.86889e-06
C2orf49	0.0436507	0.0207539	0.0544975	0.225706	0.0481349	8.03449e-06
C2orf50	-0.103423	0.00126214	0.0465847	0.648559	-0.0438082	1.98589e-06
C2orf68	0.0995593	0.000263721	0.0588762	0.332993	0.089058	6.24093e-06
C2orf69	-0.0200323	0.202857	-0.0332231	0.0673049	-0.0325542	1.72078e-05
C2orf72	0.0425833	0.0172532	0.06808	0.0591139	0.0520212	2.3978e-05
C2orf76	0.0110525	0.967203	0.00593397	0.3836	0.0125686	8.92846e-06
C2orf80	-0.255459	2.51714e-08	-0.170497	0.00161463	-0.2318	1.91697e-05
C2orf88	0.0979003	0.00067151	0.129888	0.00312607	0.114927	1.58271e-05
C2orf92	0.0334418	0.242589	0.0354057	0.863938	0.0374701	7.26899e-06
C3	0.164962	0.00455391	0.117529	0.366717	0.155392	0.51087
C3AR1	0.248634	0.000204596	0.206199	0.0508117	0.237113	0.0655914
C3orf14	-0.0679541	0.00603429	-0.048921	0.103195	-0.0664812	6.58483e-05
C3orf18	-0.0160585	0.357423	-0.0150551	0.183947	-0.0184269	5.56094e-05
C3orf33	-0.0329846	0.0346619	-0.0167204	0.122116	-0.0286871	0.000114608
C3orf38	0.0267528	0.268596	0.0232484	0.760423	0.025611	7.22156e-05
C3orf62	0.0258217	0.568751	0.0846902	0.0619161	0.0535653	5.03373e-05
C3orf70	0.00277746	0.985868	0.0248301	0.851073	0.012488	0.000136642
C3orf80	-0.313567	1.5038e-08	-0.172953	0.00561529	-0.270044	0.000119936
C4A	0.344623	0.000169634	0.263492	0.0253726	0.321042	0.00150397
C4B	0.372955	9.95975e-07	0.295734	0.00273009	0.358111	0.0015101
C4orf19	0.240975	1.05471e-07	0.176262	0.0948216	0.218186	0.000197309
C4orf3	-0.0276618	0.355667	-0.013169	0.106118	-0.0245661	0.000312952
C4orf33	-0.0622212	0.00243053	-0.0484525	0.0267623	-0.0581558	0.00031971
C4orf46	-0.00461288	0.334056	-0.0180552	0.0761551	-0.010371	0.00034552
C4orf48	-0.0587211	0.490237	-0.0419216	0.631557	-0.0523692	0.000162857
C4orf50	-0.036281	0.128935	0.0461152	0.769661	-0.00450938	0.00017341
C5	0.03233	0.364925	0.0274538	0.793861	0.0371939	0.0158309
C5AR1	0.178272	0.00418604	0.157608	0.180219	0.172845	0.640621
C5orf15	-0.00525136	0.550514	-0.0136112	0.0784914	-0.0103016	0.00069666
C5orf22	-0.126482	1.92232e-06	-0.0899158	0.00053003	-0.116494	0.000413414
C5orf24	0.00378263	0.62458	0.0560515	0.228033	0.0222049	0.000713077
C5orf30	-0.0453946	0.0769868	0.0215657	0.924273	-0.0213765	0.000608427
C5orf49	0.0571329	0.123808	0.053898	0.757661	0.058989	0.000392326
C5orf51	0.0206354	0.296831	0.0377248	0.544755	0.0247838	0.000438218
C5orf56	0.0420616	0.099963	0.0824746	0.434406	0.0640014	0.000688696
C5orf63	0.044297	0.459787	0.0296805	0.81902	0.038233	0.000672897
C6orf120	-0.0128292	0.650503	0.00392788	0.352574	-0.0096752	0.00299958
C6orf136	-0.0671317	0.00741081	-0.0158266	0.141929	-0.045845	0.00138231
C6orf203	-0.0102632	0.336447	0.00874309	0.307591	-0.00124109	0.00226561
C6orf47	0.0516086	0.184369	0.0455487	0.978895	0.0497817	0.00144245
C6orf62	-0.0243557	0.808112	0.0133472	0.757959	-0.00807179	0.00128693
C6orf89	0.038114	2.81057e-05	0.0170391	0.99095	0.0277195	0.00170533
C7orf26	0.00211888	0.687144	0.043646	0.301828	0.0204395	0.00318078
C7orf50	-0.0990815	0.00327681	-0.09744	0.000478698	-0.0982794	0.0030272
C8orf31	-0.0923984	0.000351339	-0.0358685	0.0418283	-0.0671802	0.0104789
C8orf33	0.0433781	0.0461151	-0.00438296	0.0770346	0.0213495	0.0113891
C8orf34	-0.186251	3.76288e-05	-0.0728205	0.280104	-0.136183	0.989108
C8orf37	0.0260793	0.441341	0.0154343	0.447719	0.0234545	0.00915314
C8orf58	0.118051	9.63052e-05	0.0920157	0.23858	0.111814	0.00704019
C8orf76	-0.00470595	0.485278	0.0403905	0.90252	0.0145984	0.0099637
C8orf82	0.0774388	0.0132073	0.0339589	0.774172	0.0620387	0.0112093
C9orf116	-0.00753129	0.433799	-0.0562961	0.047292	-0.0311937	0.0186833
C9orf129	-0.0769793	0.12056	-0.00338325	0.487047	-0.0565188	0.990433
C9orf139	-0.0512772	0.265101	-0.0258487	0.442371	-0.0350984	0.0190187
C9orf16	0.00695053	0.853579	0.0159739	0.977119	0.00868605	0.0168622
C9orf24	-0.0240425	0.309886	0.00734085	0.505837	-0.0152196	0.0124499
C9orf40	-0.0763003	0.000467775	-0.000117506	0.603091	-0.0472517	0.0135094
C9orf64	0.0494452	0.135494	0.0278153	0.627711	0.0349893	0.0137058
C9orf72	-0.0840202	0.00351942	-0.0318377	0.175463	-0.0688478	0.0121332
C9orf78	0.0160362	0.68548	0.00412625	0.359053	0.00884962	0.0177632
C9orf85	0.01222	0.607682	0.0373328	0.669301	0.0253567	0.0133952
CA10	-0.175044	2.88192e-06	-0.11055	0.0107668	-0.160178	0.381731
CA11	-0.0797643	0.0353353	-0.0169389	0.724038	-0.0623687	0.645709
CA12	0.0174357	0.78038	-0.110075	0.121008	-0.046628	0.19223
CA13	-0.0432315	0.0312059	0.0228981	0.896848	-0.0217195	0.00887526
CA14	-0.0368696	0.994719	-0.102298	0.007534	-0.0669977	1.09281e-07
CA2	0.198157	1.36982e-06	0.223506	0.000113692	0.213352	0.00890044
CA4	-0.0662257	0.112351	-0.03633	0.340648	-0.0530282	0.38884
CA5B	0.0244365	0.455216	0.0116176	0.509787	0.0280897	0.889348
CA5BP1	0.0514396	0.365667	0.0669485	0.166226	0.0717152	0.888893
CA7	-0.056322	0.00837713	0.0146562	0.499777	-0.0304584	0.269706
CA8	0.0664495	0.211933	0.114004	0.00904477	0.0869367	0.00813561
CAAP1	0.00100521	0.725405	0.0229064	0.774741	0.00752187	0.0120667
CAB39	-0.0479693	0.0868595	0.0139943	0.818908	-0.0304546	2.39509e-05
CAB39L	0.153645	2.36051e-08	0.1287	0.00225094	0.143101	0.117802
CABIN1	-0.00519925	0.58733	0.0445297	0.411289	0.0161365	0.833055
CABLES1	0.0771202	0.0535011	0.0833137	0.411704	0.0844586	0.44667
CABLES2	-0.0672939	0.00291227	0.0332687	0.931533	-0.0259933	0.771987
CABP1	-0.142315	0.00301141	-0.032406	0.786422	-0.104683	0.098728
CABP7	-0.0154187	0.573931	-0.0394275	0.747044	-0.0239057	0.841409
CABYR	-0.0532294	0.0112133	0.0699251	0.0597445	-0.00664298	0.447866
CACFD1	0.0738496	0.0156659	0.116873	0.00609755	0.0942199	0.0184196
CACHD1	0.0767031	0.0106355	0.103748	0.0389006	0.0921973	1.64151e-08
CACNA1A	-0.0645599	0.37544	0.000954745	0.876916	-0.0403287	0.54089
CACNA1B	-0.0975754	0.00532039	0.00741476	0.937969	-0.0597093	0.0194778
CACNA1C	-0.0232777	0.359608	0.0332406	0.530586	-0.00420654	0.0620515
CACNA1D	-0.0697545	0.00536375	-0.0138565	0.701641	-0.0528783	6.09027e-05
CACNA1E	-0.0868698	0.00431782	-0.0151045	0.850768	-0.0647168	4.49796e-07
CACNA1G	-0.0639	0.0892655	0.0735281	0.401695	-0.00772973	0.379654
CACNA1H	-0.0661807	0.352161	0.0631284	0.353322	-0.00378824	0.222504
CACNA1I	0.0177108	0.835954	0.098913	0.07358	0.0506033	0.862299
CACNA2D1	-0.155995	4.29443e-06	-0.0891741	0.0203193	-0.134983	0.00425
CACNA2D2	-0.0113541	0.418988	0.0234445	0.767491	0.000921586	5.56094e-05
CACNA2D3	-0.125942	4.9068e-05	-0.0192895	0.359842	-0.0897507	6.16786e-05
CACNB1	-0.0986722	0.00627801	-0.0358174	0.158968	-0.0747915	0.352446
CACNB2	-0.0921057	0.000258122	-0.0224931	0.314401	-0.0710482	0.021023
CACNB3	-0.0765759	0.00948957	0.0313101	0.953061	-0.0361443	0.0727128
CACNB4	-0.104595	0.0206382	-0.124632	0.0265853	-0.125103	1.0725e-05
CACNG2	0.0117466	0.971741	0.00506699	0.950425	0.00375422	0.852115
CACNG3	-0.201294	5.23253e-06	-0.0738271	0.0507453	-0.156528	0.246472
CACNG4	-0.0190078	0.971945	-0.00761512	0.510248	-0.00817615	0.395536
CACNG7	-0.0141377	0.933166	0.0865128	0.0959994	0.028481	0.669847
CACNG8	-0.108216	0.0328599	-0.0482446	0.384712	-0.0891695	0.669944
CACTIN	0.00571284	0.984663	0.0241116	0.920704	0.0150129	0.497266
CACUL1	-0.0144571	0.450858	0.0178288	0.67853	-0.00391103	0.031026
CACYBP	-0.0421181	0.210222	0.0339345	0.447805	-0.016755	4.13357e-07
CAD	-0.00367442	0.682667	0.0176775	0.634969	0.0054862	2.60695e-06
CADM1	0.0332847	0.194084	0.0428056	0.0577021	0.0352314	0.0564833
CADM2	-0.0387337	0.407126	-0.0237418	0.253911	-0.0379122	7.21228e-05
CADM3	-0.0330397	0.32697	-0.0394433	0.0814984	-0.0424692	2.49192e-07
CADM4	0.0381315	0.00146055	0.0098107	0.626945	0.029863	0.622537
CADPS	-0.11872	0.000575484	-0.0710623	0.232764	-0.110259	6.6354e-05
CADPS2	-0.0616701	0.0555247	-0.0171022	0.644108	-0.0567414	0.00532785
CALB1	-0.284456	1.73194e-06	-0.223311	0.0122645	-0.2759	0.00898742
CALB2	-0.0959072	0.0576923	-0.181652	0.00838452	-0.144706	0.278456
CALCOCO1	0.0133409	0.494736	0.0527379	0.0770346	0.0294851	0.0765292
CALCOCO2	0.0816169	0.0020788	0.125286	0.00357795	0.10425	0.374951
CALCRL	0.0692574	0.107084	0.120085	0.0332495	0.0931415	1.53362e-05
CALD1	0.146397	1.96823e-05	0.176886	0.000202822	0.165726	0.00560578
CALHM1	-0.171968	0.000335291	0.00551265	0.603713	-0.102687	0.0297863
CALHM2	0.0554695	0.158932	0.113478	0.0117541	0.0822652	0.0297702
CALM1	-0.0718684	0.0315179	-0.0402479	0.199104	-0.0675002	0.158702
CALM2	-0.0938598	0.00917948	-0.0813589	0.066833	-0.0942059	3.61044e-06
CALM3	-0.189767	5.24535e-05	-0.0934937	0.146591	-0.159942	0.637719
CALN1	-0.0890863	0.0262527	-0.0349841	0.803342	-0.0726793	0.00394912
CALR	-0.0182118	0.959549	0.0462301	0.166323	0.0118087	0.539971
CALU	0.0445843	0.0351636	0.0274578	0.928525	0.0367421	0.00539985
CALY	-0.193597	0.000221626	-0.149495	0.00329685	-0.178099	0.0328972
CAMK1	-0.0242421	0.551472	-0.00849276	0.772202	-0.0243132	2.98186e-05
CAMK1D	-0.041155	0.387871	-0.00310518	0.836274	-0.0333809	0.0203392
CAMK1G	-0.164655	4.09735e-05	-0.115574	0.0109707	-0.153391	7.54109e-07
CAMK2A	-0.120412	0.00394829	0.0127443	0.621677	-0.0715939	0.000860117
CAMK2B	-0.0186386	0.589804	0.00343284	0.786776	-0.0133328	0.00367376
CAMK2D	-0.119143	0.000382857	-0.0620758	0.0669006	-0.100776	0.000302763
CAMK2G	0.0465912	0.0192054	0.0251819	0.812895	0.0340609	0.0249694
CAMK2N1	-0.0732416	0.19481	-0.00788806	0.96594	-0.0528335	8.44772e-11
CAMK2N2	-0.0881696	0.0639105	0.00246888	0.657675	-0.0517692	0.000134653
CAMK4	-0.186471	1.55674e-06	-0.168539	0.000372923	-0.195502	0.000615079
CAMKK1	-0.0912083	0.0122903	-0.0471358	0.166273	-0.0824804	0.303403
CAMKK2	-0.169171	5.11292e-06	-0.0665667	0.14484	-0.136348	0.0991138
CAMKMT	0.0180587	0.798525	0.0142859	0.598113	0.0176618	3.44477e-06
CAMKV	-0.121015	0.0014935	-0.0634262	0.118045	-0.107177	5.23663e-05
CAMLG	-0.0584898	0.000461392	-0.0352542	0.150579	-0.0547332	0.000712771
CAMSAP1	-0.0507604	0.00289541	0.00989431	0.851073	-0.0317545	0.0187669
CAMSAP2	-0.00859014	0.919618	0.00580526	0.805272	-0.007909	5.47473e-07
CAMSAP3	-0.0345747	0.523975	0.0430346	0.679472	-0.00317638	0.511437
CAMTA1	-0.070898	0.0390914	-0.0668617	0.0627389	-0.0767933	1.62462e-12
CAMTA2	-0.0692544	0.0883318	0.0762182	0.214772	-0.0118526	0.307611
CAND1	-0.0253744	0.218643	-0.0253156	0.311831	-0.0314829	0.0823729
CAND2	-0.0838044	0.00642485	-0.0119851	0.254049	-0.0593753	3.24777e-05
CANT1	-0.00574444	0.657801	0.0466058	0.142859	0.0153072	0.418756
CANX	0.0139925	0.0205976	0.0192764	0.579024	0.0152706	0.00108638
CAP1	0.0205463	0.081283	0.0196674	0.708791	0.0184635	2.68188e-09
CAP2	-0.257278	1.73967e-07	-0.116747	0.0244654	-0.208364	0.00125271
CAPG	0.201064	8.29145e-06	0.0567886	0.962841	0.146343	6.16398e-06
CAPN1	0.0195559	0.424374	0.0308658	0.81902	0.0216099	0.0451923
CAPN10	0.0153134	0.460997	0.0362716	0.67666	0.0256904	2.6721e-05
CAPN10-DT	-0.00574979	0.626006	-0.0369951	0.0420659	-0.0133314	2.65982e-05
CAPN15	0.0559103	0.0404291	0.138815	0.00417263	0.0953097	0.220523
CAPN2	0.177931	1.19691e-08	0.173076	4.44399e-05	0.180746	9.40369e-07
CAPN3	0.0901448	0.0122721	0.0246651	0.836274	0.0700697	0.180627
CAPN5	-0.0513443	0.00458342	-0.0212882	0.0232823	-0.0357062	0.0519317
CAPN7	0.0181129	0.158951	0.0639496	0.0115134	0.0373001	3.38858e-05
CAPNS1	-0.0514867	0.111638	-0.0773235	0.0101142	-0.0666801	0.590346
CAPRIN1	-0.01532	0.862124	0.0121121	0.99556	-0.00765397	0.0386158
CAPRIN2	-0.106723	3.4167e-05	-0.0190867	0.260438	-0.0733092	0.0700259
CAPS	0.151015	0.00313403	0.0837372	0.78502	0.135831	0.509103
CAPS2	-0.0498308	0.017791	-0.0164479	0.0952954	-0.0408367	0.0838126
CAPZA1	-0.00948411	0.976012	0.00463488	0.820394	-0.00328352	6.72717e-08
CAPZA2	0.0100245	0.758497	-0.0282629	0.322849	-0.0117429	0.00530329
CAPZB	-0.0338727	0.201883	-0.0399172	0.001276	-0.0349996	6.63165e-11
CARD10	0.201659	5.39629e-06	0.154402	0.117151	0.19162	0.853566
CARD11	0.188015	0.000102935	0.0889584	0.784799	0.154421	0.00308347
CARD19	0.0276602	0.233424	0.0209816	0.792829	0.0264504	0.0143049
CARD6	0.245491	1.37928e-07	0.238517	0.00099606	0.2459	0.000436545
CARD8	0.109177	0.000356629	0.158661	0.000354768	0.139354	0.642877
CARD9	0.0389427	0.405597	0.0959429	0.357934	0.0703681	0.0188102
CARF	-0.0280696	0.465257	-0.0184618	0.0632091	-0.0247036	1.81462e-05
CARHSP1	0.14584	2.33922e-05	0.129018	0.00983761	0.141669	0.238181
CARM1	-0.0638771	0.00630302	0.0323904	0.741932	-0.0243548	0.527061
CARMIL1	0.0733677	0.0121688	0.0973501	0.0352137	0.0835847	0.00129674
CARMIL2	-0.0691227	0.0215406	0.0075601	0.547944	-0.0395399	0.272515
CARMIL3	0.0174457	0.628979	0.0278367	0.818151	0.0250318	0.13175
CARNMT1	-0.0833485	0.000775254	0.0120536	0.968313	-0.0455019	0.013515
CARNS1	-0.077665	0.786977	-0.120216	0.0547711	-0.0867555	0.0481578
CARS	-0.0388083	0.0702228	-0.0200727	0.365355	-0.034766	0.0342964
CARS2	0.00857519	0.379606	0.055806	0.0555626	0.0313493	0.126425
CARTPT	-0.295894	5.17409e-05	-0.253899	0.0149592	-0.317131	0.000502894
CASC1	-0.0616015	0.00321567	-0.00921851	0.0770652	-0.0411887	0.0685468
CASC2	-0.00925585	0.571307	0.000270932	0.219227	-0.00405975	0.0310162
CASC3	0.105557	7.46022e-06	0.126568	0.00179813	0.115704	0.354867
CASC4	0.0648086	0.00020336	0.0503715	0.321613	0.0618789	0.184205
CASD1	-0.0487162	0.0271643	-0.0432815	0.0389423	-0.0515131	0.00445228
CASK	-0.00973616	0.924458	0.0161853	0.585064	-0.000864295	0.900158
CASKIN1	-0.0133326	0.61847	0.114357	0.0402426	0.0399675	0.227276
CASKIN2	0.0826304	0.00359494	0.0776671	0.413942	0.089805	0.406676
CASP1	0.0977933	0.120387	0.143047	0.289942	0.131211	0.054902
CASP10	0.0720145	0.019934	0.0390807	0.963319	0.070283	1.76283e-05
CASP2	0.0113271	0.701859	0.0678209	0.0758251	0.0345929	0.00585483
CASP3	0.042827	0.132	-0.0128658	0.120846	0.0173691	0.000368868
CASP4	0.184249	0.00187356	0.144982	0.210821	0.174	0.054878
CASP6	0.119147	0.000720745	0.149619	0.00943028	0.138748	0.00029911
CASP7	0.189781	1.31847e-05	0.222075	0.000139452	0.20898	0.030539
CASP8	0.0752787	0.0819656	0.10103	0.148428	0.0856667	1.76669e-05
CASP8AP2	0.033591	0.0602016	0.035063	0.280067	0.0339928	0.00215731
CASP9	-0.047112	0.00401936	0.00527577	0.464882	-0.024287	1.55965e-11
CASQ1	-0.0924935	0.020746	-0.0146737	0.70828	-0.0752811	2.67638e-07
CAST	0.0548144	0.00140247	0.0702367	0.0403363	0.0613808	0.000593174
CASTOR2	0.04355	0.180199	0.101951	0.14134	0.0643482	0.0040579
CASTOR3	-0.0187899	0.912286	0.00613875	0.413942	-0.00546772	0.00468006
CAT	0.0937239	0.00585836	0.089078	0.112273	0.0997852	0.0386669
CATSPER2	-0.0499073	0.46226	0.00087483	0.840256	-0.028176	0.183268
CATSPER2P1	-0.0124662	0.756883	-0.0409728	0.0631979	-0.0233732	0.183352
CATSPERG	0.0409165	0.11257	0.00570899	0.62481	0.0297261	0.602653
CAV1	0.142213	0.000540024	0.224122	0.00129919	0.202469	0.00529321
CAV2	0.0801324	0.00792317	0.0703037	0.648558	0.0882308	0.00527534
CAVIN1	0.182035	4.82184e-06	0.230305	0.000273424	0.212554	0.360373
CAVIN2	0.0994908	0.0260924	0.199214	0.0151356	0.161714	1.62222e-05
CAVIN4	0.0209621	0.71972	0.0244521	0.834314	0.0211749	0.0148143
CBARP	-0.0545098	0.347316	0.0323691	0.719037	-0.0158506	0.482635
CBFA2T2	-0.00672926	0.616788	0.0445701	0.0835176	0.0134778	0.731885
CBFA2T3	0.0149958	0.752136	0.136578	0.00788229	0.0690536	0.293847
CBFB	0.0851817	0.0102501	0.0816968	0.259649	0.0895341	0.270048
CBL	0.0529355	0.00193899	0.092031	7.95011e-05	0.0680268	0.0583859
CBLB	0.0389309	0.161905	0.0224856	0.916768	0.0320243	7.74885e-05
CBLL1	-0.00976909	0.511623	0.0147518	0.803634	-0.00354256	0.0051556
CBLN1	-0.0412805	0.162775	-0.0491288	0.450184	-0.055898	0.261296
CBLN2	-0.103818	0.00786664	-0.00929317	0.628897	-0.0788376	0.470345
CBLN4	-0.315416	5.85947e-06	-0.142234	0.0865642	-0.260264	0.763037
CBR1	0.0317472	0.0658561	-0.00870626	0.237974	0.0208153	0.797152
CBR3-AS1	-0.0433198	0.0863307	-0.0451602	0.0122645	-0.0421499	0.797286
CBR4	0.000744757	0.625036	0.0245589	0.806193	0.0103073	0.000354114
CBS	0.204994	0.00332498	0.117902	0.384892	0.156339	0.804467
CBWD1	-0.0642388	0.00670236	-0.0374493	0.0444524	-0.0552631	0.0113891
CBWD2	0.0241725	0.794944	0.0208067	0.805902	0.0172287	8.6694e-06
CBWD3	-0.108876	1.94345e-05	-0.0492025	0.091145	-0.090636	0.0132351
CBWD5	-0.0388822	0.0210582	-0.0454433	0.0294044	-0.050922	0.0131801
CBWD6	-0.112956	0.000432775	-0.0508054	0.0964012	-0.0969509	0.0131246
CBX1	-0.00777624	0.592799	0.0179423	0.844974	0.00148218	0.374517
CBX3	-0.0335265	0.0207627	-0.0305252	0.011704	-0.0354458	0.003397
CBX4	-0.0579929	0.0178559	-0.0216011	0.167769	-0.0442069	0.419211
CBX5	0.0697434	5.22842e-09	0.0802948	0.000167021	0.0711949	0.0767969
CBX6	-0.0521599	0.55833	-0.00328968	0.941473	-0.0346502	0.860921
CBX7	-0.0381601	0.0762255	0.032261	0.851411	-0.0114316	0.860985
CBX8	-0.019473	0.195276	0.0204381	0.423013	-0.00176719	0.419209
CBY1	0.0266322	0.237167	-0.0152964	0.0533167	0.0137096	0.859502
CC2D1A	0.00907073	0.238599	0.0477378	0.727596	0.0300302	0.541652
CC2D1B	0.0650399	3.4357e-05	0.0600661	0.22271	0.0641888	8.23866e-09
CC2D2A	0.0278005	0.241655	0.0246104	0.978948	0.0277642	0.000185049
CCAR1	0.0298102	0.215576	0.0326322	0.508128	0.0293413	0.0239266
CCAR2	-0.0385793	0.00601764	-0.0256844	0.00509356	-0.0359555	0.00705422
CCBE1	-0.0869637	0.0777047	-0.096489	0.0507153	-0.0952415	0.466971
CCDC102B	-0.0504886	0.0145624	-0.070041	0.000600954	-0.0604624	0.469869
CCDC106	-0.0687971	0.00456526	-0.0403513	0.053248	-0.0598376	0.67891
CCDC107	0.0318209	0.491411	0.00575779	0.62715	0.0198295	0.0127176
CCDC110	-0.0511362	0.0357003	-0.0393533	0.154558	-0.0558481	0.000370825
CCDC112	-0.052325	0.012205	-0.0779864	0.000217529	-0.0654724	0.000632896
CCDC113	-0.115699	1.95818e-06	-0.0877164	0.000166363	-0.10954	0.267799
CCDC115	-0.0896412	1.47122e-05	-0.0922753	7.38584e-06	-0.0936952	9.67322e-06
CCDC117	0.0423988	0.172144	0.107843	0.00351345	0.0688102	0.837883
CCDC12	-0.0308909	0.0569239	-0.022199	0.0967913	-0.0286833	4.52802e-05
CCDC120	0.0296844	0.277947	0.121644	0.0265058	0.0738431	0.908342
CCDC121	0.0996355	0.00828823	0.114894	0.0546096	0.109456	2.814e-06
CCDC124	-0.0390356	0.434176	0.0216539	0.991073	-0.0152035	0.555729
CCDC125	-0.00940747	0.66131	0.0138662	0.515698	0.00199151	0.000492944
CCDC126	-0.00500061	0.633206	0.056798	0.435108	0.0162022	0.00336479
CCDC127	-0.00156976	0.963763	0.0351027	0.244825	0.0110219	0.000374894
CCDC13	-0.0291104	0.161857	0.00824584	0.518604	-0.0136178	4.20317e-05
CCDC130	-0.00232278	0.951763	-0.0284958	0.0225944	-0.0112371	0.540946
CCDC136	-0.128206	6.66109e-07	-0.0415948	0.0949775	-0.100782	0.00540013
CCDC137	0.00321926	0.806279	-0.000881193	0.276203	-0.000682961	0.425674
CCDC138	-0.0178718	0.239286	0.0165043	0.768773	-0.00407643	8.17343e-06
CCDC14	-0.0616496	0.019934	-0.017634	0.274366	-0.0430756	8.89045e-05
CCDC142	0.0693979	0.0339136	0.0523372	0.308263	0.0648093	5.73576e-06
CCDC144A	-0.0238265	0.93972	0.0732566	0.207426	0.00520597	0.325365
CCDC144B	-0.0683833	0.409015	-0.00407531	0.822469	-0.0638539	0.329113
CCDC146	0.0364488	0.30959	0.0803348	0.093215	0.0573378	0.00415337
CCDC148	-0.0341161	0.2279	-0.0979715	0.00348342	-0.0643409	1.09831e-05
CCDC149	0.038831	0.0211851	0.054329	0.0205806	0.0406824	0.000191381
CCDC151	0.142898	0.00132467	0.222812	9.3123e-05	0.177687	0.530553
CCDC152	0.0592569	0.0955268	0.0732208	0.447942	0.0708143	0.000441994
CCDC154	-0.00127831	0.82045	0.158764	0.0132455	0.0756005	0.223608
CCDC157	-0.0249904	0.144879	0.0597981	0.83305	0.00892179	0.84224
CCDC159	0.00820348	0.375941	0.0053264	0.573507	0.0141799	0.529254
CCDC163	0.191177	0.000353212	0.0536888	0.988005	0.135755	5.69152e-09
CCDC167	0.0331727	0.536258	0.0449092	0.830405	0.036519	0.00171529
CCDC171	-0.0461293	0.0616849	-0.0315752	0.164549	-0.0402213	0.0119156
CCDC174	0.0297226	0.255389	0.0361898	0.4897	0.0322096	3.31416e-05
CCDC177	-0.117998	0.000238365	0.0183075	0.969917	-0.0663208	0.148505
CCDC18	0.037098	0.296866	0.0271571	0.708791	0.0369899	2.97147e-08
CCDC180	-0.0767	0.00295872	-0.0308383	0.280659	-0.0588773	0.0144584
CCDC181	-0.00904121	0.402067	-0.02403	0.35217	-0.0181077	3.74667e-07
CCDC184	-0.244272	2.38987e-06	-0.144383	0.0111362	-0.210845	0.0723289
CCDC186	0.0151596	0.503826	-0.0117993	0.248401	-0.000642907	0.0305843
CCDC191	-0.0614491	0.0468732	-0.0933466	0.000518539	-0.0733535	8.11368e-05
CCDC22	-0.0183845	0.114243	0.0104162	0.203304	-0.00525269	0.909266
CCDC24	-0.0631112	0.00553002	-0.026164	0.122525	-0.0467134	4.3422e-09
CCDC25	-0.0176576	0.32735	-0.022131	0.106201	-0.0258661	0.00731158
CCDC28A	-0.0409377	0.017253	0.0182431	0.91041	-0.0213263	0.00261147
CCDC28B	0.00231617	0.683388	0.0299048	0.942338	0.0147684	7.87317e-10
CCDC3	-0.00209793	0.5653	0.114497	0.0141828	0.0412019	0.0203398
CCDC30	-0.0725563	0.00145469	-0.0135975	0.504957	-0.0496744	3.30719e-09
CCDC32	-0.0331607	0.14234	-0.0378916	0.0358576	-0.0366583	0.178325
CCDC34	-0.0296741	0.236792	-0.00843602	0.831773	-0.0262723	0.0376416
CCDC40	0.0843209	0.00596331	0.0900961	0.199266	0.0910293	0.419639
CCDC43	-0.0299453	0.00842756	-0.0682167	0.000575758	-0.0499907	0.369419
CCDC47	0.0112906	0.21593	0.0440535	0.580056	0.0216275	0.392346
CCDC50	0.0805318	0.000506595	0.0590272	0.381966	0.0739326	0.000143495
CCDC51	-0.0077452	0.174771	-0.015137	0.186246	-0.0138945	4.64657e-05
CCDC57	-0.0490913	0.329098	0.0240463	0.981007	-0.0173757	0.431849
CCDC58	-0.0362799	0.0358216	-0.0309537	0.120354	-0.0350516	8.60937e-05
CCDC59	0.026872	0.58536	0.000264488	0.374286	0.0152566	0.0849762
CCDC6	0.0178847	0.613294	0.0381977	0.396046	0.0193509	0.0236607
CCDC61	-0.0102548	0.757286	0.0109654	0.674665	0.00306392	0.636098
CCDC62	-0.0195564	0.393543	0.0449206	0.346051	0.00373069	0.101923
CCDC65	-0.0819938	0.00519228	0.00720984	0.79753	-0.0514418	0.0728708
CCDC66	-0.0300106	0.279172	0.0265067	0.672444	-0.00449791	6.24309e-05
CCDC68	-0.0553343	0.0753431	0.018309	0.680782	-0.0254851	0.462529
CCDC69	0.188085	6.93051e-08	0.198253	4.6786e-05	0.196036	0.000896937
CCDC71	-0.0229789	0.11435	-0.0418291	0.000208428	-0.0313886	4.97765e-05
CCDC71L	0.0150646	0.95433	0.0204113	0.688862	0.0138748	0.00513459
CCDC74A	0.0307941	0.497464	0.0583966	0.569753	0.0459323	9.83654e-06
CCDC74B	0.0569625	0.167721	0.0635937	0.455883	0.0620176	9.5863e-06
CCDC77	0.0296062	0.39222	-0.0107331	0.156423	0.013482	0.0612262
CCDC78	-0.00466583	0.765489	0.0693766	0.382856	0.0312184	0.222027
CCDC8	0.140477	0.000404342	0.0670738	0.738412	0.120458	0.63712
CCDC80	0.131112	0.0567183	0.143048	0.239074	0.140343	7.96076e-05
CCDC82	-0.034687	0.135717	-0.0533755	0.00438115	-0.0409072	0.0545949
CCDC84	-0.0473837	0.496185	-0.0498071	0.0120366	-0.0458712	0.0575712
CCDC85A	-0.140086	0.0109834	-0.0260834	0.383464	-0.105656	4.04466e-06
CCDC85B	-0.101289	0.265558	-0.0242418	0.893051	-0.073694	0.0460467
CCDC85C	0.058952	0.0119784	0.0856543	0.0485078	0.06974	0.164112
CCDC86	0.0444336	0.163123	0.0731861	0.143746	0.0570609	0.0417723
CCDC88A	-0.005726	0.543725	-0.0226341	0.423158	-0.0116872	3.86106e-06
CCDC88B	0.0615589	0.0763259	0.0849639	0.243506	0.0807225	0.0444674
CCDC88C	0.0482009	0.223362	0.0664067	0.447805	0.052679	0.159093
CCDC9	0.0147332	0.437599	0.0447488	0.579764	0.0263284	0.640045
CCDC90B	-0.00388637	0.788985	0.0204781	0.970242	0.00633803	0.0531808
CCDC91	-0.032239	0.047493	-0.0278248	0.0444748	-0.0353029	0.0697784
CCDC92	-0.0270933	0.708879	0.039278	0.504957	-0.00156233	0.103921
CCDC93	0.0155583	0.489668	0.036381	0.384941	0.0228096	8.83629e-06
CCDC97	0.0721847	0.00134423	0.0775202	0.152218	0.0765351	0.616825
CCDC9B	0.168463	4.82456e-07	0.10568	0.172251	0.143083	0.177623
CCHCR1	-0.00542913	0.782939	-0.0147574	0.0608238	-0.00774074	0.00140662
CCK	-0.138359	0.0142353	-0.0584707	0.452426	-0.115335	4.10023e-05
CCKBR	-0.237341	1.0381e-06	-0.132303	0.0270168	-0.203496	0.0346764
CCL2	0.484521	1.4851e-05	0.404662	0.0197578	0.454072	0.342679
CCL28	-0.0198225	0.338472	-0.00646026	0.0683266	-0.0131258	0.000446499
CCM2	-0.0515646	0.0518109	0.00572834	0.660087	-0.0302516	0.00370509
CCM2L	0.0419436	0.258985	0.0510796	0.884171	0.0547849	0.727654
CCN1	0.117504	0.0520458	0.0572251	0.843256	0.0886384	2.43077e-08
CCN2	0.185914	0.000808137	0.209321	0.0293234	0.204537	0.00252967
CCN3	-0.132985	0.000165016	0.0111073	0.579024	-0.0756701	0.00985131
CCNA1	-0.164402	7.84705e-05	-0.0628546	0.115382	-0.127669	0.113326
CCNA2	0.0301815	0.878321	0.226807	0.000289746	0.115811	0.986435
CCNB1	-0.0653766	0.0134176	-0.0197394	0.409852	-0.0541058	0.000488962
CCNB1IP1	-0.0232972	0.0811711	-0.00386354	0.301547	-0.0173818	0.128155
CCNC	-0.061642	0.000854477	-0.0397548	0.025463	-0.0558304	0.00219041
CCND1	0.0213197	0.285376	0.0926741	0.173363	0.0648216	0.0493308
CCND2	-0.0520014	0.0848604	0.0289109	0.703397	-0.0227707	0.0628949
CCND3	0.0305694	0.176849	0.0528338	0.140229	0.0401431	0.00178646
CCNDBP1	-0.0362035	0.0253157	-0.018001	0.294448	-0.035193	0.181925
CCNE1	-0.0144259	0.0993569	-0.0640978	0.0437639	-0.0449031	0.572436
CCNF	0.0012674	0.623594	0.012164	0.709143	0.00419672	0.227904
CCNG1	0.100727	0.0004474	0.104305	0.0153606	0.105063	0.000962361
CCNG2	-0.00557177	0.640757	-0.00293163	0.353322	-0.0104372	0.000247279
CCNH	-0.0388833	0.161278	0.000983446	0.725301	-0.0244435	0.000563982
CCNI	-0.0387876	0.299073	0.0246821	0.802884	-0.0168105	0.000247268
CCNI2	0.0944968	0.00967027	0.105466	0.0304528	0.0972129	0.000691603
CCNJ	0.00985603	0.843778	-0.00126953	0.18457	0.00610066	0.0271016
CCNL1	0.0430582	0.0627003	0.0124785	0.771283	0.0308564	0.000116939
CCNL2	-0.0298369	0.662883	-0.0273758	0.0406114	-0.0252229	2.64601e-15
CCNO	-0.118458	0.00171014	-0.0467756	0.163332	-0.0926204	0.000453452
CCNQ	-0.0290354	0.127162	-0.0317204	0.039999	-0.0336267	0.969487
CCNT1	0.0338612	0.234098	0.0368965	0.371166	0.0318119	0.0725557
CCNT2	-0.043146	0.0256892	-0.00368748	0.368353	-0.0303232	9.97282e-06
CCNY	-0.00509953	0.667721	0.0212152	0.710907	0.0029805	0.0222403
CCNYL1	-0.0341771	0.131624	-0.0201406	0.0638828	-0.0301432	1.91434e-05
CCP110	0.0969264	0.000390322	0.101317	0.0136995	0.100439	0.243392
CCPG1	-0.046157	0.0237953	0.0389768	0.45891	-0.0129979	0.189439
CCS	-0.0614219	0.00400616	-0.0366829	0.00409393	-0.0479169	0.0472669
CCSAP	-0.0717382	0.000347235	-0.0492388	0.0240883	-0.0693552	1.13848e-06
CCSER1	-0.136077	2.56073e-07	-0.0862718	0.0124685	-0.122682	0.000278225
CCSER2	-0.0262661	0.310678	0.00908771	0.735618	-0.0151359	0.0256369
CCT2	-0.0271869	0.204429	-0.0047818	0.705497	-0.0233489	0.0829399
CCT3	0.00948261	0.558203	0.0210099	0.457175	0.011792	2.235e-07
CCT4	-0.0199187	0.708879	0.0186431	0.764179	-0.00849372	4.23707e-06
CCT5	-0.00469693	0.907342	0.0547733	0.262389	0.0151214	0.000396196
CCT6A	-0.0445119	0.0168412	-0.025911	0.279749	-0.0429567	0.00383969
CCT6B	-0.0366855	0.397782	-0.165978	6.25323e-06	-0.0898134	0.996294
CCT6P3	-0.0425045	0.103676	-0.0449237	0.019229	-0.0439885	0.00386845
CCT7	-0.0238852	0.280589	-0.00207108	0.639921	-0.0191532	5.28733e-06
CCT8	-0.0507057	0.0235054	-0.0238042	0.295992	-0.0442344	0.789785
CCZ1	-0.0352046	0.0868313	-0.0337249	0.0815373	-0.0372255	0.00313811
CCZ1B	-0.0478355	0.0434456	-0.0260321	0.175276	-0.0388642	0.00320047
CD109	0.199688	3.5953e-05	0.115548	0.393164	0.171715	0.00203378
CD14	0.172147	0.0133237	0.167612	0.24539	0.174803	0.00077143
CD151	0.168676	3.78287e-06	0.12316	0.0269507	0.159645	0.0338845
CD163	0.271862	0.0599066	0.50376	0.00429488	0.37408	0.0654073
CD164	0.0382088	0.0844798	0.0750692	0.0919208	0.0565117	0.00230717
CD200	-0.207454	6.25758e-07	-0.0893781	0.046331	-0.169213	7.89246e-05
CD22	0.0702178	0.0606547	0.148216	0.0392845	0.107681	0.581905
CD24	-0.0455431	0.582014	0.00583147	0.918773	-0.0160124	0.00225817
CD27-AS1	-0.0648987	0.0044648	-0.0203052	0.0595806	-0.0470932	0.0634667
CD276	-0.0133103	0.451293	0.0396346	0.655648	0.00683283	0.198695
CD2AP	0.0903577	0.000223685	0.0773349	0.10323	0.0875619	0.00191204
CD2BP2	0.00966345	0.992405	0.00917371	0.619651	0.00586472	0.253588
CD300A	0.128525	0.0770359	0.0900942	0.963815	0.126061	0.40226
CD320	0.0193265	0.76622	0.0361783	0.849144	0.0289504	0.512503
CD34	0.192987	0.000108592	0.164299	0.0993033	0.193015	7.54109e-07
CD37	0.110433	0.0104056	0.171759	0.0163972	0.148159	0.650315
CD38	-0.112837	0.0527967	-0.174792	0.00402737	-0.133064	0.000185812
CD3EAP	-0.0137566	0.373898	0.0106492	0.69929	-0.00800495	0.631643
CD4	0.0695677	0.0849611	0.0531564	0.619804	0.0766844	0.0640208
CD40	0.0811313	0.0546998	0.0740847	0.368969	0.0938145	0.755891
CD44	0.367222	0.000331128	0.36382	0.0050889	0.38058	0.0387032
CD46	0.0212556	0.352318	0.0194182	0.574949	0.0214962	7.51104e-07
CD47	-0.0774478	0.0254823	-0.0521655	0.0270787	-0.0723322	7.79973e-05
CD53	0.0620158	0.269464	0.0617355	0.569753	0.0630929	5.48849e-08
CD55	0.0914974	0.00650846	0.0965438	0.246872	0.0996635	7.49579e-07
CD58	0.148544	0.00011659	0.133891	0.069737	0.150083	7.8227e-08
CD59	0.137561	8.76212e-07	0.133853	0.000653445	0.134243	0.038286
CD63	0.065508	0.000844555	0.0484156	0.525781	0.0618969	0.0774895
CD74	0.130031	0.019245	0.0964593	0.536687	0.129376	0.000864422
CD81	0.0460163	0.0105136	0.0573365	0.344822	0.0590134	0.0341803
CD82	0.0660968	0.0160665	0.0473395	0.848487	0.06678	0.0396875
CD83	-0.0536297	0.0992909	-0.0362673	0.315397	-0.054943	0.00123715
CD84	0.243836	2.27512e-07	0.135573	0.234243	0.205467	2.77405e-07
CD8A	-0.114613	6.93494e-05	0.0297213	0.948564	-0.0612299	6.42216e-06
CD9	0.0841614	0.0270655	0.0408897	0.907471	0.0737298	0.0633994
CD93	0.080354	0.70094	0.175133	0.307327	0.122954	0.720128
CD99L2	-0.0506839	0.0705363	-0.0424286	0.0578556	-0.054585	0.965157
CDADC1	-0.00681657	0.301293	0.0142418	0.518604	-0.000826597	0.117802
CDAN1	0.0171722	0.268019	0.039754	0.516773	0.0292208	0.181455
CDC123	-0.0246134	0.0481161	-0.0586056	0.00153062	-0.043101	0.0203387
CDC14A	0.17161	0.000165016	0.13519	0.0468612	0.160747	3.91697e-08
CDC14B	0.0144357	0.260606	0.0422598	0.37601	0.0285324	0.0144315
CDC16	-0.0122933	0.876726	0.020934	0.91751	0.00406476	0.127928
CDC23	-0.019459	0.171519	0.000535751	0.412362	-0.0136022	0.000731409
CDC25B	0.0285685	0.0366684	0.102345	0.0107732	0.0606531	0.700719
CDC26	0.0598351	0.132868	0.0955779	0.181292	0.076334	0.0154361
CDC27	-0.0244019	0.141264	-0.0529787	0.00237094	-0.0411653	0.372868
CDC34	-0.012374	0.815604	0.00750861	0.738412	-0.00157441	0.476852
CDC37	-0.0400272	0.0906692	-0.0356653	0.0840273	-0.0416506	0.523154
CDC37L1	-0.0522558	0.000287219	-0.0200473	0.153392	-0.0453657	0.0115357
CDC40	-0.0454345	0.0142051	-0.0498077	0.0214213	-0.0561609	0.00232472
CDC42	-0.0439681	0.0889908	-0.0721893	0.000190652	-0.0565162	1.21156e-10
CDC42BPA	0.0178609	0.0455132	0.0449461	0.0341791	0.0278813	1.07665e-06
CDC42BPB	-0.0124759	0.584082	0.0516477	0.0632838	0.011564	0.166136
CDC42EP1	0.0980569	0.0136697	0.0980812	0.348385	0.106118	0.8546
CDC42EP2	0.0721102	0.0182008	0.123829	0.0328727	0.0996314	0.0453051
CDC42EP3	-0.0352789	0.0726406	-0.0288099	0.130778	-0.0417331	3.18958e-06
CDC42EP4	0.177923	1.64279e-06	0.162882	0.00794176	0.184443	0.401363
CDC42SE1	0.0201578	0.174508	0.072697	0.0130516	0.0448365	1.34103e-07
CDC42SE2	-0.0803093	3.67432e-05	-0.0353841	0.0341191	-0.0683298	0.000680316
CDC5L	-0.011154	0.59398	1.04201e-06	0.506349	-0.0101066	0.00189496
CDC6	-0.0653624	0.00363737	0.0493395	0.616273	-0.02626	0.354939
CDC7	-0.076147	0.00474704	-0.0766636	0.0259952	-0.0846093	2.81743e-08
CDC73	0.0572545	0.00562078	0.0764266	0.0336104	0.0653558	5.2415e-07
CDCA3	-0.0207402	0.245936	0.0637044	0.522314	0.0189169	0.0642913
CDCA5	-0.151976	6.95162e-05	-0.0948499	0.0160054	-0.137396	0.0448416
CDCA7L	0.141664	0.00013874	0.155177	0.0159308	0.157414	0.00334009
CDH1	0.139964	0.00170482	0.119923	0.840455	0.139968	0.275164
CDH10	-0.0913604	0.000335676	-0.0223592	0.412758	-0.0696818	0.00040864
CDH11	0.0427714	0.0373354	0.0541069	0.199917	0.0482316	0.26861
CDH12	-0.0779679	0.0269628	-0.0540109	0.227621	-0.0760511	0.000406956
CDH13	-0.182723	8.51828e-05	-0.127102	0.0342103	-0.171815	0.286808
CDH18	-0.108162	0.00609935	-0.0842581	0.152803	-0.112532	0.000406865
CDH19	0.166976	0.00111321	0.133036	0.285587	0.159746	0.469751
CDH2	0.0403039	0.027481	0.0818844	0.000549172	0.0562832	0.449171
CDH20	0.132584	6.19813e-05	0.140887	0.00154116	0.141455	0.466971
CDH22	-0.181434	0.000544925	0.0100759	0.872973	-0.10708	0.756268
CDH23	0.133584	0.000758745	0.107546	0.537651	0.130548	0.0244595
CDH24	-0.0232481	0.477696	0.0320655	0.894794	0.00365	0.130191
CDH26	0.128002	0.000156364	0.15866	0.000990843	0.141041	0.76919
CDH3	-0.0550999	0.00950865	-0.0847887	0.000595822	-0.0725698	0.275138
CDH4	0.0235409	0.118975	0.0415628	0.680799	0.0350413	0.76919
CDH5	0.0851236	0.0568747	0.136248	0.13243	0.122198	0.268638
CDH6	-0.0170283	0.38995	0.0648187	0.336482	0.0158202	0.000409583
CDH7	-0.0541292	0.0526888	-0.0333793	0.525411	-0.0563965	0.469751
CDH8	-0.176929	1.16907e-05	-0.135013	0.00918768	-0.171343	0.268418
CDH9	-0.218045	7.60145e-06	-0.0924206	0.0544752	-0.1766	0.000409123
CDHR1	0.0186139	0.801642	0.0623067	0.102634	0.0314261	0.025628
CDHR2	-0.0443084	0.0985465	0.0891623	0.199556	0.0112282	0.00101763
CDHR3	0.0402075	0.217811	0.0720849	0.113022	0.0558541	0.00511414
CDHR5	-0.11076	0.0557212	-0.043878	0.261982	-0.0793269	0.0335449
CDIP1	0.0204363	0.121498	0.071199	0.0597445	0.0397321	0.234144
CDIPT	-0.065777	0.000317735	-0.0152264	0.14338	-0.0462809	0.251372
CDK10	-0.0027763	0.874196	0.0814964	0.0305373	0.0350277	0.295486
CDK11B	0.0251006	0.436415	0.0715845	0.145856	0.043568	5.67501e-14
CDK12	0.0200006	0.176087	0.0716742	0.00685373	0.0401872	0.353026
CDK13	0.0018538	0.555736	0.0392596	0.0361364	0.0159926	0.00360574
CDK14	-0.113106	0.00134703	-0.0570464	0.14338	-0.0996675	0.00434083
CDK16	-0.0545106	0.0347157	0.0118649	0.805272	-0.0251466	0.904192
CDK17	-0.0316234	0.308971	-0.0315766	0.105331	-0.0349488	0.0868553
CDK18	0.0985637	0.000375645	0.196428	0.000288328	0.143639	6.80117e-07
CDK19	0.0594181	0.00200029	0.0618642	0.336492	0.0634054	0.0023323
CDK2	0.21937	0.000126802	0.154079	0.138511	0.197306	0.0776393
CDK20	-0.105556	0.000261366	-0.0633246	0.0293537	-0.0937953	0.0139006
CDK2AP1	0.181998	1.81684e-08	0.187302	0.000104096	0.187358	0.102673
CDK2AP2	0.054925	0.117915	0.156522	0.00274466	0.104056	0.0486669
CDK4	0.0721329	0.0168357	0.0670843	0.273088	0.0730488	0.08072
CDK5	-0.0818904	0.0081429	-0.0848493	0.0270122	-0.0910302	0.0061108
CDK5R1	-0.0969607	0.0115779	-0.00654334	0.816705	-0.0669953	0.342108
CDK5R2	-0.191942	0.000379397	-0.00151904	0.883242	-0.114215	2.07999e-05
CDK5RAP1	-0.0340267	0.00726243	-0.0159555	0.0165604	-0.0288558	0.731063
CDK5RAP2	0.059152	0.000500258	0.0876142	0.0134408	0.0721904	0.0158037
CDK5RAP3	-0.0344494	0.804267	0.00782122	0.676987	-0.0109863	0.374323
CDK6	0.0355138	0.0695317	0.0727722	0.0525178	0.0512428	0.00439619
CDK7	-0.0583157	9.61173e-05	-0.0448919	0.0201063	-0.05695	0.000491248
CDK8	-0.0139526	0.263801	0.0143284	0.825849	-0.00527611	0.110265
CDK9	0.00587704	0.4636	0.00911546	0.389779	0.00836077	0.0167146
CDKAL1	0.0402766	0.0173934	0.0370527	0.566035	0.0402498	0.00126712
CDKL1	-0.00399879	0.919455	0.0272315	0.622214	-2.22172e-05	0.139566
CDKL2	-0.0662059	0.00327846	0.0041761	0.952779	-0.046831	0.000240904
CDKL3	-0.00945578	0.440059	0.0128402	0.710834	0.000958745	0.000710257
CDKL5	-0.0937681	0.00048318	-0.056129	0.185736	-0.0856922	0.892233
CDKN1A	0.232827	0.00221606	0.216958	0.0338817	0.234702	0.00170191
CDKN1B	0.026245	0.176921	0.0595306	0.260954	0.040583	0.0668847
CDKN1C	0.12619	0.00330383	0.0847064	0.451151	0.119752	0.0342207
CDKN2AIP	0.0423556	0.0623891	0.0404189	0.627125	0.0393883	0.00036741
CDKN2AIPNL	-0.0883393	0.000397183	-0.0619574	0.0276794	-0.0854375	0.000711139
CDKN2B	0.166057	4.09156e-06	0.188585	0.00190337	0.184188	0.0120393
CDKN2C	0.167637	7.38626e-07	0.123179	0.0364323	0.155806	6.96805e-09
CDKN2D	-0.110745	2.60902e-05	-0.0558492	0.0502204	-0.0953379	0.525019
CDO1	-0.0338648	0.0408235	-0.0319239	0.0926029	-0.0395378	0.000635276
CDON	0.00431073	0.428411	0.0554488	0.543237	0.0214893	0.0599181
CDPF1	-0.0189086	0.200902	-0.0899563	3.56467e-05	-0.0480808	0.875575
CDR1	0.0327716	0.738786	0.243944	0.0416143	0.119706	0.960036
CDR2L	0.042001	0.0611536	0.0902785	0.0605837	0.064056	0.403859
CDS1	-0.0655799	0.00572195	-0.0305764	0.178314	-0.0597324	0.000263145
CDS2	0.0065937	0.272666	0.0124184	0.967765	0.0027111	0.705386
CDT1	-0.0631299	0.018744	-0.0519272	0.0269451	-0.0614075	0.292819
CDV3	0.066246	0.000151976	0.0724182	0.0446432	0.0656212	9.76878e-05
CDYL	0.0099473	0.835127	0.0313384	0.643669	0.0165577	0.00115683
CDYL2	-0.000854527	0.433783	0.0437554	0.39215	0.0091589	0.283877
CEACAM19	0.0626666	0.13862	0.0587388	0.873469	0.0625596	0.62692
CEBPA	0.0740012	0.0370258	0.0818196	0.370933	0.0849424	0.574154
CEBPA-DT	-0.0265237	0.377855	0.0478375	0.744685	0.00959347	0.574347
CEBPB	0.0820153	0.037857	0.0963267	0.112237	0.0912085	0.760475
CEBPB-AS1	-0.052352	0.0120155	-0.0277285	0.0493685	-0.0436758	0.760475
CEBPD	0.115614	0.0735771	0.0906824	0.341291	0.107332	0.00795152
CEBPG	0.0666442	0.00575601	0.0964555	0.00346601	0.0745179	0.574794
CEBPZ	0.0363598	0.321848	0.0330938	0.279749	0.0343311	3.14187e-06
CEBPZOS	-0.0694806	0.0061185	-0.0256352	0.0720855	-0.0517317	3.1167e-06
CECR2	0.0228042	0.292715	0.00615379	0.794462	0.0188605	0.815509
CELF1	0.0165338	0.0196001	0.00758517	0.850985	0.00801963	0.040691
CELF2	-0.0405951	0.499409	0.0242009	0.421836	-0.0168383	0.0202658
CELF3	-0.078828	0.152001	0.0601688	0.603991	-0.020121	1.53355e-07
CELF4	-0.0291076	0.579249	0.0137883	0.672452	-0.0159279	0.455176
CELF5	-0.109668	0.00738156	0.000114455	0.788227	-0.0658777	0.495405
CELSR2	-0.0393942	0.813074	0.059185	0.0982354	0.000571948	4.74804e-08
CELSR3	-0.0149637	0.678901	0.0382508	0.705212	0.00325873	4.70818e-05
CEMIP	0.0695397	0.794419	0.161623	0.0134209	0.106687	0.205472
CEMIP2	0.0713511	0.0384035	0.0950348	0.0137843	0.0808339	0.0133583
CEND1	-0.123508	0.00579569	0.00913597	0.948041	-0.0731071	0.0338146
CENPB	0.0778586	0.0017013	0.0829632	0.152515	0.0844366	0.700719
CENPBD1	0.0201633	0.977256	0.0167889	0.525221	0.0124302	0.296221
CENPBD1P1	0.0112412	0.566765	0.0289773	0.572201	0.0134517	0.69238
CENPC	-0.00916198	0.556862	0.044762	0.321361	0.0132581	0.00022825
CENPE	-0.0879771	0.00411523	-0.0988947	0.00187622	-0.0918194	0.986139
CENPF	-0.0638085	0.077705	-0.0201352	0.415025	-0.0431797	0.984711
CENPJ	0.0021973	0.481753	0.0690088	0.355046	0.0286078	0.109403
CENPL	0.0570274	0.0984552	0.0397901	0.756688	0.0512022	4.0679e-07
CENPN	0.0625826	0.0175689	0.0411305	0.947783	0.0535579	0.284757
CENPO	0.0365708	0.145299	0.0703809	0.1298	0.0520347	2.39643e-06
CENPP	-0.0655009	0.0239534	-0.018751	0.104171	-0.0494895	0.0141509
CENPQ	0.0383037	0.528385	0.0237923	0.716014	0.0340452	0.00192064
CENPT	-0.00596621	0.978899	-0.00506055	0.338134	-0.00465959	0.273001
CENPV	-0.0348632	0.0490227	0.0193041	0.966137	-0.0173704	0.324593
CENPX	0.00655291	0.948114	0.00297506	0.69507	0.00311048	0.429175
CEP104	0.0456938	0.00274748	0.0940206	0.00304633	0.0682166	4.92164e-13
CEP112	0.102837	0.00330026	0.117899	0.00540195	0.112581	0.395519
CEP120	0.0324323	0.353555	0.031315	0.997155	0.0304684	0.000665775
CEP126	-0.0490619	0.0879687	0.0247375	0.438101	-0.0248375	0.0547555
CEP128	0.0501371	0.139021	0.0321969	0.770557	0.04579	0.157395
CEP131	0.00549982	0.837082	-0.00327743	0.272099	0.0053624	0.422603
CEP135	0.052446	0.0600435	0.0824569	0.0199346	0.0674392	0.00022097
CEP152	0.0633532	0.248249	0.140867	0.00305084	0.0989022	0.187252
CEP162	0.000538835	0.982816	0.0280641	0.640276	0.0160085	0.00210238
CEP164	-0.0323909	0.406034	-0.0292192	0.119857	-0.0279017	0.0569929
[truncated: 11,347 more rows]

## Sheet: Table S3
Table S3: Pathway Enrichment Among Upregulated Genes in Female Analysis in the Brain
Term	Adjusted P-value	Genes
Malaria	7.7681e-06	TGFB2;TGFB1;GYPC;HGF;ITGB2;PECAM1;CCL2;TLR4;ICAM1
Hippo signaling pathway	8.22123e-06	YAP1;CRB2;WWTR1;TGFB2;TGFB1;FZD7;SERPINE1;ITGB2;BMP6;GLI2;TGFBR2;PARD3;CCN2;AJUBA;TEAD2
PI3K-Akt signaling pathway	1.52628e-05	NGFR;CDKN1A;ANGPT2;CSF1;ITGB5;ITGB4;LAMB2;HGF;IGF2;GNG12;OSMR;PGF;PIK3R5;COL1A2;ITGA10;COL6A2;DDIT4;CDK2;SPP1;ITGA5;TLR4
Proteoglycans in cancer	4.12652e-05	CDKN1A;TGFB2;TGFB1;HPSE2;ITGB5;FZD7;HGF;IGF2;DCN;MRAS;SMO;ITGA5;EZR;TLR4;CD44
Human T-cell leukemia virus 1 infection	8.13428e-05	CDKN1A;TGFB2;TGFB1;ITGB2;NFATC2;FOS;ICAM1;NFATC4;TGFBR2;NFKBIA;ZFP36;CDK2;HLA-DRA;MSX1;HLA-DPA1
Rheumatoid arthritis	8.286e-05	TGFB2;TGFB1;CSF1;ITGB2;CCL2;HLA-DRA;FOS;TLR4;ICAM1;HLA-DPA1
ECM-receptor interaction	0.000177851	COL1A2;ITGB5;ITGB4;LAMB2;COL6A2;ITGA10;SPP1;ITGA5;CD44
Osteoclast differentiation	0.000187966	NFKBIA;SOCS3;TGFB2;TYROBP;TGFB1;CSF1;NFATC2;TNFRSF11B;TREM2;FOS;TGFBR2
TGF-beta signaling pathway	0.000308045	TGIF1;TGFB2;TGIF2;TGFB1;ID4;ID3;DCN;BMP6;TGFBR2
Staphylococcus aureus infection	0.000320038	C4B;C4A;ITGB2;CFI;C3AR1;HLA-DRA;ICAM1;HLA-DPA1
Leishmaniasis	0.00049303	NFKBIA;TGFB2;TGFB1;ITGB2;HLA-DRA;FOS;TLR4;HLA-DPA1
Complement and coagulation cascades	0.000732145	C4B;C4A;SERPINE1;ITGB2;CFI;C3AR1;ITGAX;VSIG4
Kaposi sarcoma-associated herpesvirus infection	0.000756404	NFKBIA;ZFP36;CDKN1A;ANGPT2;CLEC2B;MAPKAPK2;NFATC2;FOS;GNG12;ICAM1;PIK3R5;NFATC4
Cellular senescence	0.00083784	TGFB2;CDKN1A;TGFB1;MRAS;SERPINE1;MAPKAPK2;CDK2;NFATC2;ZFP36L1;NFATC4;TGFBR2
TNF signaling pathway	0.00103329	NFKBIA;SOCS3;CASP7;MMP14;CSF1;CCL2;FOS;IL18R1;ICAM1
Toxoplasmosis	0.00106363	NFKBIA;TGFB2;TGFB1;LAMB2;HLA-DRA;HSPA2;TLR4;PIK3R5;HLA-DPA1
MAPK signaling pathway	0.00106622	NGFR;TGFB2;TGFB1;ANGPT2;CSF1;DUSP1;HGF;IGF2;FOS;HSPA2;GNG12;PGF;TGFBR2;MRAS;MAPKAPK2
Focal adhesion	0.00111713	VAV3;COL1A2;PARVG;ITGB5;ITGB4;LAMB2;HGF;ITGA10;COL6A2;SPP1;ITGA5;PGF
Cell adhesion molecules (CAMs)	0.00135085	SPN;CLDN10;VCAN;ITGB2;ICAM2;PECAM1;HLA-DRA;CD34;ICAM1;HLA-DPA1
Regulation of actin cytoskeleton	0.00189808	VAV3;MRAS;SCIN;ITGB5;ITGB4;ITGA10;ITGB2;ITGAX;CXCR4;ITGA5;EZR;GNG12
Pertussis	0.00243038	C4B;C4A;CASP7;ITGB2;FOS;ITGA5;TLR4
Cytokine-cytokine receptor interaction	0.00259691	NGFR;TGFB2;TGFB1;CSF1;CXCR4;TNFRSF11B;OSMR;IL17RB;BMP6;TNFRSF10D;TGFBR2;CCL2;IL18R1;IL13RA1
Chagas disease (American trypanosomiasis)	0.00264966	NFKBIA;TGFB2;TGFB1;SERPINE1;CCL2;FOS;TLR4;TGFBR2
Hepatitis B	0.00269271	NFKBIA;TGFB2;CDKN1A;TGFB1;CDK2;NFATC2;FOS;TLR4;NFATC4;TGFBR2
Pathways in cancer	0.00278609	NOTCH2;CDKN1A;TGFB2;TGFB1;LAMB2;FZD7;HGF;IGF2;CXCR4;FOS;GNG12;PGF;GLI2;TGFBR2;NFKBIA;DLL4;CASP7;SMO;CDK2;IL13RA1
Apelin signaling pathway	0.00320865	MRAS;SPHK1;SERPINE1;APLNR;SPP1;CCN2;GNG12;PIK3R5;APLN
Inflammatory bowel disease (IBD)	0.00548709	TGFB2;TGFB1;HLA-DRA;TLR4;IL18R1;HLA-DPA1
Th1 and Th2 cell differentiation	0.00593028	NOTCH2;DLL4;NFKBIA;NFATC2;HLA-DRA;FOS;HLA-DPA1
AGE-RAGE signaling pathway in diabetic complications	0.00942964	TGFB2;TGFB1;COL1A2;SERPINE1;CCL2;ICAM1;TGFBR2
Mineral absorption	0.011162	MT2A;MT1M;MT1F;MT1G;MT1E
Th17 cell differentiation	0.0131227	NFKBIA;TGFB1;NFATC2;HLA-DRA;FOS;HLA-DPA1;TGFBR2
Legionellosis	0.0147436	NFKBIA;CASP7;ITGB2;HSPA2;TLR4
Leukocyte transendothelial migration	0.0160528	VAV3;CLDN10;ITGB2;PECAM1;CXCR4;EZR;ICAM1
Human papillomavirus infection	0.0168869	NOTCH2;CDKN1A;ITGB5;ITGB4;LAMB2;FZD7;COL1A2;PARD3;ITGA10;COL6A2;CDK2;SPP1;ITGA5
Hypertrophic cardiomyopathy (HCM)	0.0173647	TGFB2;TGFB1;ITGB5;ITGB4;ITGA10;ITGA5
Dilated cardiomyopathy (DCM)	0.0238408	TGFB2;TGFB1;ITGB5;ITGB4;ITGA10;ITGA5
Amoebiasis	0.030278	TGFB2;TGFB1;COL1A2;LAMB2;ITGB2;TLR4
Hematopoietic cell lineage	0.0310291	CSF1;HLA-DRA;ITGA5;CD34;CD44;HLA-DPA1
B cell receptor signaling pathway	0.0371235	VAV3;NFKBIA;NFATC2;FOS;CARD11
Influenza A	0.0376298	NFKBIA;SOCS3;HLA-DRA;CCL2;HSPA2;TLR4;ICAM1;HLA-DPA1
Arrhythmogenic right ventricular cardiomyopathy (ARVC)	0.0384185	GJA1;ITGB5;ITGB4;ITGA10;ITGA5
Human immunodeficiency virus 1 infection	0.0412414	NFKBIA;WEE1;TRIM5;NFATC2;CXCR4;FOS;GNG12;TLR4;NFATC4
Gastric acid secretion	0.0424807	KCNJ10;CA2;KCNJ16;SLC4A2;EZR
Chronic myeloid leukemia	0.0429181	NFKBIA;CDKN1A;TGFB2;TGFB1;TGFBR2
Intestinal immune network for IgA production	0.0436157	TGFB1;CXCR4;HLA-DRA;HLA-DPA1
Tuberculosis	0.0438982	TGFB2;TGFB1;SPHK1;ITGB2;ITGAX;HLA-DRA;TLR4;HLA-DPA1
Gastric cancer	0.0541552	TGFB2;CDKN1A;TGFB1;HGF;FZD7;CDK2;TGFBR2
Chemokine signaling pathway	0.0581003	NFKBIA;VAV3;FGR;PARD3;CXCR4;CCL2;GNG12;PIK3R5
Phagosome	0.0588356	COLEC12;ITGB5;ITGB2;HLA-DRA;ITGA5;TLR4;HLA-DPA1
Ras signaling pathway	0.0608801	NGFR;MRAS;ANGPT2;CSF1;HGF;IGF2;GNG12;PGF;PLA1A
Colorectal cancer	0.0631117	CDKN1A;TGFB2;TGFB1;FOS;TGFBR2
Viral myocarditis	0.0729328	ITGB2;HLA-DRA;ICAM1;HLA-DPA1
Epstein-Barr virus infection	0.0736729	NFKBIA;CDKN1A;NEDD4;CDK2;HLA-DRA;CD44;ICAM1;HLA-DPA1
Protein digestion and absorption	0.0743677	COL27A1;COL1A2;COL6A2;SLC1A5;SLC38A2
Rap1 signaling pathway	0.0812829	NGFR;MRAS;ANGPT2;CSF1;PARD3;HGF;ITGB2;PGF
Basal cell carcinoma	0.081934	CDKN1A;SMO;FZD7;GLI2
Natural killer cell mediated cytotoxicity	0.0823316	VAV3;TYROBP;ITGB2;ICAM2;NFATC2;ICAM1
FoxO signaling pathway	0.0823851	TGFB2;CDKN1A;TGFB1;CDK2;HOMER3;TGFBR2
Hepatocellular carcinoma	0.0824703	TGFB2;CDKN1A;TGFB1;HGF;FZD7;IGF2;TGFBR2
NF-kappa B signaling pathway	0.0826744	NFKBIA;CARD10;TLR4;CARD11;ICAM1
Relaxin signaling pathway	0.0838135	NFKBIA;TGFB1;COL1A2;FOS;GNG12;TGFBR2
T cell receptor signaling pathway	0.0982496	NFKBIA;VAV3;NFATC2;FOS;CARD11
NOD-like receptor signaling pathway	0.0991766	NFKBIA;CASP4;CARD6;ERBIN;CCL2;GBP2;TLR4
Renal cell carcinoma	0.103856	CDKN1A;TGFB2;TGFB1;HGF
C-type lectin receptor signaling pathway	0.104893	NFKBIA;MRAS;MAPKAPK2;NFATC2;NFATC4
p53 signaling pathway	0.115687	STEAP3;CDKN1A;SERPINE1;CDK2
Pancreatic cancer	0.129971	CDKN1A;TGFB2;TGFB1;TGFBR2
Glycosaminoglycan degradation	0.153168	HPSE2;HYAL2
Notch signaling pathway	0.166509	NOTCH2;DLL4;DTX3L
Cell cycle	0.187054	TGFB2;CDKN1A;WEE1;TGFB1;CDK2
Tight junction	0.206578	CLDN10;PARD3;NEDD4;EZR;YBX3;CGNL1
Small cell lung cancer	0.232219	NFKBIA;CDKN1A;LAMB2;CDK2
IL-17 signaling pathway	0.235444	NFKBIA;CCL2;FOS;IL17RB
Human cytomegalovirus infection	0.246599	NFKBIA;CDKN1A;NFATC2;CXCR4;CCL2;GNG12;NFATC4
Signaling pathways regulating pluripotency of stem cells	0.247081	FZD7;ID4;ID3;KLF4;TBX3
VEGF signaling pathway	0.248441	SPHK1;MAPKAPK2;NFATC2
Axon guidance	0.250111	SMO;PARD3;NFATC2;CXCR4;PLXNB1;NFATC4
Fluid shear stress and atherosclerosis	0.250248	DUSP1;PECAM1;CCL2;FOS;ICAM1
Measles	0.250584	NFKBIA;CDK2;HSPA2;FOS;TLR4
HIF-1 signaling pathway	0.262409	CDKN1A;ANGPT2;SERPINE1;TLR4
Breast cancer	0.287283	NOTCH2;DLL4;CDKN1A;FZD7;FOS
Shigellosis	0.290017	NFKBIA;ITGA5;CD44
Toll-like receptor signaling pathway	0.290191	NFKBIA;SPP1;FOS;TLR4
Asthma	0.299319	HLA-DRA;HLA-DPA1
Oxytocin signaling pathway	0.315993	CDKN1A;NFATC2;FOS;PIK3R5;NFATC4
Hepatitis C	0.325712	NFKBIA;SOCS3;CLDN10;CDKN1A;CDK2
JAK-STAT signaling pathway	0.370565	SOCS3;CDKN1A;OSMR;IL13RA1;GFAP
Allograft rejection	0.398791	HLA-DRA;HLA-DPA1
Antigen processing and presentation	0.40219	HLA-DRA;HSPA2;HLA-DPA1
Glycine, serine and threonine metabolism	0.424403	CBS;CHDH
Ferroptosis	0.429118	STEAP3;CP
Graft-versus-host disease	0.437051	HLA-DRA;HLA-DPA1
Type I diabetes mellitus	0.466973	HLA-DRA;HLA-DPA1
Systemic lupus erythematosus	0.486496	C4B;C4A;HLA-DRA;HLA-DPA1
GABAergic synapse	0.50855	SLC6A12;GNG12;SLC38A2
Sphingolipid metabolism	0.510412	UGT8;SPHK1
Fc gamma R-mediated phagocytosis	0.511038	VAV3;SCIN;SPHK1
Estrogen signaling pathway	0.513321	GPER1;HSPA2;FOS;FKBP5
Hedgehog signaling pathway	0.515674	SMO;GLI2
Endocytosis	0.535596	PSD2;PARD3;NEDD4;CXCR4;HSPA2;TGFBR2
Apoptosis	0.537073	NFKBIA;NGFR;CASP7;FOS
MicroRNAs in cancer	0.541997	NOTCH2;CDKN1A;TGFB2;DDIT4;ITGA5;EZR;CD44
Prostate cancer	0.559372	NFKBIA;CDKN1A;CDK2
Pancreatic secretion	0.565479	CA2;SLC4A2;CLCA4
Viral carcinogenesis	0.573081	NFKBIA;CDKN1A;SCIN;MAPKAPK2;CDK2
Autoimmune thyroid disease	0.573342	HLA-DRA;HLA-DPA1
Pathogenic Escherichia coli infection	0.594872	EZR;TLR4
Parathyroid hormone synthesis, secretion and action	0.634928	CDKN1A;MMP14;FOS
Nitrogen metabolism	0.647693	CA2
Insulin resistance	0.651948	NFKBIA;SOCS3;PYGM
Cholinergic synapse	0.685498	FOS;GNG12;PIK3R5
cGMP-PKG signaling pathway	0.691807	ADORA3;NFATC2;PIK3R5;NFATC4
Glutamatergic synapse	0.695796	HOMER3;GNG12;SLC38A2
Sphingolipid signaling pathway	0.739211	ADORA3;SPHK1;S1PR3
Fc epsilon RI signaling pathway	0.744734	VAV3;ALOX5AP
Neurotrophin signaling pathway	0.745695	NFKBIA;NGFR;MAPKAPK2
Adipocytokine signaling pathway	0.753356	NFKBIA;SOCS3
Prolactin signaling pathway	0.761821	SOCS3;FOS
Melanoma	0.76552	CDKN1A;HGF
Bile secretion	0.771846	CA2;SLC4A2
Proximal tubule bicarbonate reclamation	0.775219	CA2
Vitamin digestion and absorption	0.776964	SLC52A3
Adherens junction	0.778278	PARD3;TGFBR2
Inositol phosphate metabolism	0.781306	ITPKB;ISYNA1
Transcriptional misregulation in cancer	0.788273	NGFR;CDKN1A;NUPR1;TGFBR2
Folate biosynthesis	0.80989	QDPR
Synaptic vesicle cycle	0.817468	SLC6A9;SLC6A12
Collecting duct acid secretion	0.821966	CA2
Insulin signaling pathway	0.839135	SOCS3;TRIP10;PYGM
Salmonella infection	0.89669	FOS;TLR4
Mucin type O-glycan biosynthesis	0.903046	GALNT15
Phospholipase D signaling pathway	0.926988	MRAS;SPHK1;PIK3R5
Non-alcoholic fatty liver disease (NAFLD)	0.929578	SOCS3;CASP7;TGFB1
Neuroactive ligand-receptor interaction	0.95974	PARD3;ADORA3;C3AR1;APLNR;S1PR3;APLN
Starch and sucrose metabolism	0.967686	PYGM
Circadian entrainment	0.968282	FOS;GNG12
Wnt signaling pathway	0.970902	FZD7;NFATC2;NFATC4
Cushing syndrome	0.971913	CDKN1A;FZD7;CDK2
Thyroid cancer	0.973318	CDKN1A
African trypanosomiasis	0.980422	ICAM1
Phosphatidylinositol signaling system	0.984036	ITPKB;IP6K3
Bladder cancer	1	CDKN1A
Porphyrin and chlorophyll metabolism	1	CP
Glycosphingolipid biosynthesis	1	A4GALT
Type II diabetes mellitus	1	SOCS3
Cysteine and methionine metabolism	1	CBS
Ether lipid metabolism	1	UGT8
Serotonergic synapse	1	DUSP1;GNG12
Ovarian steroidogenesis	1	BMP6
Calcium signaling pathway	1	ITPKB;SPHK1;CXCR4
Glycosaminoglycan biosynthesis	1	CHST6
Platelet activation	1	COL1A2;PIK3R5
Autophagy	1	MRAS;DDIT4
Endometrial cancer	1	CDKN1A
Lysine degradation	1	BBOX1
Dopaminergic synapse	1	FOS;GNG12
Steroid hormone biosynthesis	1	AKR1C2
Cytosolic DNA-sensing pathway	1	NFKBIA
Ubiquitin mediated proteolysis	1	SOCS3;NEDD4
cAMP signaling pathway	1	VAV3;NFKBIA;FOS
Central carbon metabolism in cancer	1	SLC1A5
Mitophagy	1	MRAS
Non-small cell lung cancer	1	CDKN1A
Amphetamine addiction	1	FOS
Epithelial cell signaling in Helicobacter pylori infection	1	NFKBIA
Renin secretion	1	CLCA4
RIG-I-like receptor signaling pathway	1	NFKBIA
mTOR signaling pathway	1	FZD7;DDIT4
Bacterial invasion of epithelial cells	1	ITGA5
PPAR signaling pathway	1	PLIN4
Glioma	1	CDKN1A
Necroptosis	1	PYGM;TLR4
Chemical carcinogenesis	1	AKR1C2
ErbB signaling pathway	1	CDKN1A
Alzheimer disease	1	BACE2;CASP7
Gap junction	1	GJA1
Salivary secretion	1	SLC4A2
Morphine addiction	1	GNG12
GnRH signaling pathway	1	MMP14
Herpes simplex virus 1 infection	1	NFKBIA;SOCS3;HLA-DRA;CCL2;ITGA5;HLA-DPA1
Choline metabolism in cancer	1	FOS
Progesterone-mediated oocyte maturation	1	CDK2
Melanogenesis	1	FZD7
Longevity regulating pathway	1	HSPA2
Glucagon signaling pathway	1	PYGM
Thyroid hormone signaling pathway	1	NOTCH2
Oocyte meiosis	1	CDK2
Purine metabolism	1	GMPR
Spliceosome	1	HSPA2
Adrenergic signaling in cardiomyocytes	1	PIK3R5
Retrograde endocannabinoid signaling	1	GNG12
Protein processing in endoplasmic reticulum	1	HSPA2
Alcoholism	1	GNG12
Huntington disease	1	TGM2

## Sheet: Table S4
Table S4: Pathway Enrichment Among Downregulated Genes in Female Analysis in the Brain
Term	Adjusted P-value	Genes
Neuroactive ligand-receptor interaction	1.65401e-06	GABRA1;CHRM4;SSTR1;TACR1;HTR5A;RXFP1;GABRG2;MCHR2;ADCYAP1;MAS1;GLRA3;CCKBR;SST;GALR1;TAC3;TAC1;VIP
GABAergic synapse	0.00173851	PRKCG;GABRA1;GNG3;SLC32A1;GAD1;GAD2;GABRG2
cAMP signaling pathway	0.00925541	ADCYAP1;PAK1;BDNF;SST;CAMK4;CALM3;SSTR1;VIP;CNGB1
African trypanosomiasis	0.0210507	PRKCG;HBB;HBA2;HBA1
Morphine addiction	0.0682374	PRKCG;GABRA1;GNG3;SLC32A1;GABRG2
MAPK signaling pathway	0.135227	PRKCG;DUSP4;PTPRR;PAK1;BDNF;STMN1;RASGRF1;CACNG3
Serotonergic synapse	0.1477	PRKCG;CYP2C8;GNG3;HTR3B;HTR5A
Nicotine addiction	0.148168	GABRA1;SLC32A1;GABRG2
Gastric acid secretion	0.150641	PRKCG;CCKBR;SST;CALM3
Calcium signaling pathway	0.157894	PRKCG;CCKBR;CAMK4;CALM3;TACR1;HTR5A
Insulin secretion	0.163222	PRKCG;SNAP25;ADCYAP1;RAB3A
Taurine and hypotaurine metabolism	0.167183	GAD1;GAD2
Retrograde endocannabinoid signaling	0.196539	PRKCG;GABRA1;GNG3;SLC32A1;GABRG2
Circadian entrainment	0.198239	PRKCG;ADCYAP1;GNG3;CALM3
Malaria	0.200972	HBB;HBA2;HBA1
Cholinergic synapse	0.284299	PRKCG;GNG3;CHRM4;CAMK4
Ras signaling pathway	0.287255	PRKCG;GNG3;PAK1;BDNF;RASGRF1;CALM3
Amphetamine addiction	0.332596	PRKCG;CAMK4;CALM3
Long-term potentiation	0.337658	PRKCG;CAMK4;CALM3
Phototransduction	0.348316	CALM3;CNGB1
Glioma	0.354607	PRKCG;CAMK4;CALM3
Synaptic vesicle cycle	0.360852	SNAP25;RAB3A;SLC32A1
Butanoate metabolism	0.365731	GAD1;GAD2
Dopaminergic synapse	0.366328	PRKCG;GNG3;CALY;CALM3
beta-Alanine metabolism	0.368738	GAD1;GAD2
Alanine, aspartate and glutamate metabolism	0.426001	GAD1;GAD2
Oxytocin signaling pathway	0.48514	PRKCG;CAMK4;CALM3;CACNG3
Type I diabetes mellitus	0.554652	GAD1;GAD2
Aldosterone synthesis and secretion	0.570156	PRKCG;CAMK4;CALM3
C-type lectin receptor signaling pathway	0.614371	PAK1;EGR3;CALM3
Endocrine and other factor-regulated calcium reabsorption	0.630631	PRKCG;CALB1
Alcoholism	0.663646	GNG3;BDNF;CAMK4;CALM3
Neurotrophin signaling pathway	0.767142	BDNF;CAMK4;CALM3
Human immunodeficiency virus 1 infection	0.98631	PRKCG;GNG3;PAK1;CALM3
Apelin signaling pathway	0.994283	GNG3;CAMK4;CALM3
Renin secretion	1	ADCYAP1;CALM3
Taste transduction	1	GABRA1;HTR3B
Hepatitis B	1	PRKCG;EGR3;STAT4
ErbB signaling pathway	1	PRKCG;PAK1
Other types of O-glycan biosynthesis	1	ST6GAL2
Renin-angiotensin system	1	MAS1
Salivary secretion	1	PRKCG;CALM3
Fc gamma R-mediated phagocytosis	1	PRKCG;PAK1
Axon guidance	1	EPHA5;ROBO2;PAK1
Pancreatic secretion	1	PRKCG;RAB27B
Choline metabolism in cancer	1	PRKCG;GPCPD1
Phosphatidylinositol signaling system	1	PRKCG;CALM3
Inflammatory mediator regulation of TRP channels	1	PRKCG;CALM3
Melanogenesis	1	PRKCG;CALM3
Linoleic acid metabolism	1	CYP2C8
Nicotinate and nicotinamide metabolism	1	NMNAT2
Mucin type O-glycan biosynthesis	1	GCNT4
Focal adhesion	1	PRKCG;PAK1;RASGRF1
Glutamatergic synapse	1	PRKCG;GNG3
Thyroid hormone signaling pathway	1	PRKCG;RCAN2
Aldosterone-regulated sodium reabsorption	1	PRKCG
Human cytomegalovirus infection	1	PRKCG;GNG3;CALM3
Relaxin signaling pathway	1	GNG3;RXFP1
Natural killer cell mediated cytotoxicity	1	PRKCG;PAK1
Vascular smooth muscle contraction	1	PRKCG;CALM3
ABC transporters	1	ABCC12
Glycosphingolipid biosynthesis	1	ST6GALNAC5
Cocaine addiction	1	BDNF
N-Glycan biosynthesis	1	ST6GAL2
Adrenergic signaling in cardiomyocytes	1	CALM3;CACNG3
Glycosaminoglycan biosynthesis	1	NDST3
VEGF signaling pathway	1	PRKCG
Steroid hormone biosynthesis	1	DHRS11
Long-term depression	1	PRKCG
cGMP-PKG signaling pathway	1	CALM3;CNGB1
Arachidonic acid metabolism	1	CYP2C8
Inflammatory bowel disease (IBD)	1	STAT4
Non-small cell lung cancer	1	PRKCG
Retinol metabolism	1	CYP2C8
Epithelial cell signaling in Helicobacter pylori infection	1	PAK1
Renal cell carcinoma	1	PAK1
Arrhythmogenic right ventricular cardiomyopathy (ARVC)	1	CACNG3
Thyroid hormone synthesis	1	PRKCG
Kaposi sarcoma-associated herpesvirus infection	1	GNG3;CALM3
Pertussis	1	CALM3
Chemokine signaling pathway	1	GNG3;PAK1
Cardiac muscle contraction	1	CACNG3
Chemical carcinogenesis	1	CYP2C8
Proteoglycans in cancer	1	PRKCG;PAK1
Hypertrophic cardiomyopathy (HCM)	1	CACNG3
Rap1 signaling pathway	1	PRKCG;CALM3
Gap junction	1	PRKCG
Protein digestion and absorption	1	COL24A1
Dilated cardiomyopathy (DCM)	1	CACNG3
Th1 and Th2 cell differentiation	1	STAT4
Regulation of actin cytoskeleton	1	PAK1;CHRM4
GnRH signaling pathway	1	CALM3
Amoebiasis	1	PRKCG
Glycerophospholipid metabolism	1	GPCPD1
HIF-1 signaling pathway	1	PRKCG
T cell receptor signaling pathway	1	PAK1
Longevity regulating pathway	1	CAMK4
Glucagon signaling pathway	1	CALM3
Parathyroid hormone synthesis, secretion and action	1	PRKCG
Drug metabolism	1	CYP2C8
Leukocyte transendothelial migration	1	PRKCG
Sphingolipid signaling pathway	1	PRKCG
Oocyte meiosis	1	CALM3
Osteoclast differentiation	1	CAMK4
Pathways in cancer	1	PRKCG;GNG3;STAT4;CALM3
Purine metabolism	1	GDA
Estrogen signaling pathway	1	CALM3
Insulin signaling pathway	1	CALM3
Fluid shear stress and atherosclerosis	1	CALM3
Cell adhesion molecules (CAMs)	1	NRXN3
MicroRNAs in cancer	1	PRKCG;STMN1
mTOR signaling pathway	1	PRKCG
Olfactory transduction	1	CALM3;NCALD;CNGB1
Wnt signaling pathway	1	PRKCG
Cellular senescence	1	CALM3
Hippo signaling pathway	1	PAK1
JAK-STAT signaling pathway	1	STAT4
Necroptosis	1	STAT4
Hepatocellular carcinoma	1	PRKCG
Alzheimer disease	1	CALM3
Tuberculosis	1	CALM3
PI3K-Akt signaling pathway	1	GNG3;BDNF
Huntington disease	1	BDNF
Viral carcinogenesis	1	EGR3
Cytokine-cytokine receptor interaction	1	IL1RL2

## Sheet: Table S5
Table S5: Pathway Enrichment Among Upregulated Genes in Male Analysis in the Brain
Term	Adjusted P-value	Genes
Focal adhesion	6.88502e-06	VAV3;PDGFRB;FLT1;ITGB5;LAMB2;HGF;CAV1;FN1;ELK1;PGF;COL1A2;ITGA10;COL6A2;SPP1;ITGB8;ITGA5;TLN1
PI3K-Akt signaling pathway	9.97112e-06	PDGFRB;NGFR;CDKN1A;FLT1;ANGPT2;CSF1;ITGB5;LAMB2;HGF;FN1;IGF2;PGF;PIK3R5;COL1A2;ITGA10;COL6A2;DDIT4;SPP1;ITGB8;ITGA5;TLR4;EPHA2
Proteoglycans in cancer	1.594e-05	CDKN1A;TGFB2;ITGB5;HGF;CAV1;MMP2;IGF2;FN1;IQGAP1;ELK1;DCN;SMO;ITGA5;EZR;TLR4;CD44
ECM-receptor interaction	5.52263e-05	COL1A2;ITGB5;LAMB2;COL6A2;ITGA10;SPP1;FN1;ITGB8;ITGA5;CD44
MAPK signaling pathway	0.00140689	PDGFRB;NGFR;TGFB2;FLT1;ANGPT2;CSF1;DUSP1;HGF;IGF2;HSPB1;ELK1;PGF;TGFBR2;GNA12;EPHA2;HSPA1A
Hippo signaling pathway	0.0131214	YAP1;CRB2;WWTR1;TGFB2;LATS2;CCN2;BMP6;TEAD2;GLI2;TGFBR2
Pathways in cancer	0.0157315	PDGFRB;NOTCH2;CDKN1A;CDKN2B;TGFB2;LAMB2;HGF;MMP2;FN1;IGF2;LRP5;CXCR4;ELK1;PGF;GLI2;TGFBR2;NFKBIA;CASP7;SMO;GNA12
Ras signaling pathway	0.0142114	PDGFRB;NGFR;FLT1;ANGPT2;CSF1;HGF;IGF2;FOXO4;ELK1;PGF;EPHA2;PLA1A
TGF-beta signaling pathway	0.0202774	TGFB2;CDKN2B;ID3;DCN;BMP6;RGMA;TGFBR2
Regulation of actin cytoskeleton	0.0208496	VAV3;PDGFRB;ITGB5;ITGA10;GNA12;FN1;CXCR4;ITGB8;IQGAP1;ITGA5;EZR
Arrhythmogenic right ventricular cardiomyopathy (ARVC)	0.0284002	DSP;GJA1;ITGB5;ITGA10;ITGB8;ITGA5
Malaria	0.0275561	TGFB2;HGF;PECAM1;CCL2;TLR4
Legionellosis	0.0429352	NFKBIA;CASP7;TLR5;TLR4;HSPA1A
Leukocyte transendothelial migration	0.0469823	VAV3;OCLN;CLDN15;MMP2;PECAM1;CXCR4;EZR
Human papillomavirus infection	0.0534227	PDGFRB;NOTCH2;CDKN1A;ITGB5;LAMB2;FN1;CCNA2;COL1A2;ITGA10;COL6A2;SPP1;ITGB8;ITGA5
Cellular senescence	0.0813777	CCNA2;TGFB2;CDKN1A;CDKN2B;ZFP36L1;NFATC4;TGFBR2;HIPK2
Amoebiasis	0.0793888	TGFB2;COL1A2;LAMB2;FN1;HSPB1;TLR4
Hepatitis B	0.0808472	NFKBIA;CCNA2;TGFB2;CDKN1A;ELK1;TLR4;NFATC4;TGFBR2
FoxO signaling pathway	0.0861164	TGFB2;CDKN1A;CDKN2B;BCL6;FOXO4;KLF2;TGFBR2
AGE-RAGE signaling pathway in diabetic complications	0.0823197	TGFB2;COL1A2;MMP2;FN1;CCL2;TGFBR2
Rap1 signaling pathway	0.0876223	PDGFRB;NGFR;FLT1;ANGPT2;CSF1;HGF;TLN1;PGF;EPHA2
Hedgehog signaling pathway	0.0924964	SMO;GAS1;LRP2;GLI2
Pertussis	0.0983403	C4B;C4A;CASP7;ITGA5;TLR4
Cytokine-cytokine receptor interaction	0.10081	NGFR;GDF11;TGFB2;CSF1;CXCR4;CCL2;TNFRSF11B;IL17RB;BMP6;TNFRSF10D;TGFBR2
NOD-like receptor signaling pathway	0.097532	NFKBIA;P2RX7;CARD6;ERBIN;CCL2;ANTXR2;ANTXR1;TLR4
Human T-cell leukemia virus 1 infection	0.103888	NFKBIA;CCNA2;CDKN1A;CDKN2B;TGFB2;TLN1;ELK1;NFATC4;TGFBR2
Toxoplasmosis	0.108967	NFKBIA;TGFB2;LAMB2;TLR4;PIK3R5;HSPA1A
Pathogenic Escherichia coli infection	0.125871	OCLN;TLR5;EZR;TLR4
Hypertrophic cardiomyopathy (HCM)	0.123412	TGFB2;ITGB5;ITGA10;ITGB8;ITGA5
Protein digestion and absorption	0.149966	COL27A1;COL1A2;COL6A2;COL5A3;SLC38A2
Dilated cardiomyopathy (DCM)	0.151622	TGFB2;ITGB5;ITGA10;ITGB8;ITGA5
Rheumatoid arthritis	0.146884	TGFB2;FLT1;CSF1;CCL2;TLR4
Small cell lung cancer	0.155175	NFKBIA;CDKN1A;CDKN2B;LAMB2;FN1
Hepatocellular carcinoma	0.166968	TGFB2;CDKN1A;HGF;IGF2;LRP5;ELK1;TGFBR2
Fluid shear stress and atherosclerosis	0.21287	DUSP1;CAV1;MMP2;PECAM1;CCL2;KLF2
Chagas disease (American trypanosomiasis)	0.211031	NFKBIA;TGFB2;CCL2;TLR4;TGFBR2
Parathyroid hormone synthesis, secretion and action	0.228838	CDKN1A;MMP14;GNA12;LRP5;PTH1R
Cell adhesion molecules (CAMs)	0.234822	OCLN;VCAN;CLDN15;ICAM2;PECAM1;ITGB8
Leishmaniasis	0.24148	NFKBIA;TGFB2;ELK1;TLR4
TNF signaling pathway	0.243045	NFKBIA;CASP7;MMP14;CSF1;CCL2
Gastric cancer	0.244014	TGFB2;CDKN1A;CDKN2B;HGF;LRP5;TGFBR2
Chronic myeloid leukemia	0.244001	NFKBIA;CDKN1A;TGFB2;TGFBR2
Endocytosis	0.304845	EHD2;PSD2;NEDD4;CAV1;KIF5A;CXCR4;HSPA1A;TGFBR2
Cell cycle	0.340821	CCNA2;TGFB2;CDKN1A;CDKN2B;WEE1
MicroRNAs in cancer	0.350724	PDGFRB;NOTCH2;CDKN1A;TGFB2;DDIT4;CYP1B1;ITGA5;EZR;CD44
Proximal tubule bicarbonate reclamation	0.344731	CA2;AQP1
Osteoclast differentiation	0.346991	NFKBIA;TGFB2;CSF1;TNFRSF11B;TGFBR2
Human immunodeficiency virus 1 infection	0.346957	BST2;NFKBIA;WEE1;TRIM5;CXCR4;TLR4;NFATC4
Tight junction	0.348112	OCLN;CLDN15;NEDD4;RAB13;EZR;YBX3
GnRH signaling pathway	0.379613	MMP14;MMP2;GNRH1;ELK1
Folate biosynthesis	0.387254	QDPR;SPR
Collecting duct acid secretion	0.405996	CA2;SLC12A7
Apelin signaling pathway	0.39908	SPP1;CCN2;KLF2;PIK3R5;APLN
Human cytomegalovirus infection	0.397227	NFKBIA;CDKN1A;GNA12;CXCR4;CCL2;ELK1;NFATC4
Axon guidance	0.394662	SMO;CXCR4;SEMA3F;EPHA2;NFATC4;RGMA
Steroid hormone biosynthesis	0.389416	HSD11B1;CYP1B1;AKR1C2
HIF-1 signaling pathway	0.411125	CDKN1A;FLT1;ANGPT2;TLR4
Transcriptional misregulation in cancer	0.41446	NGFR;CDKN1A;FLT1;BCL6;NUPR1;TGFBR2
Basal cell carcinoma	0.414567	CDKN1A;SMO;GLI2
Chemokine signaling pathway	0.433374	NFKBIA;VAV3;FGR;CXCR4;CCL2;PIK3R5
Toll-like receptor signaling pathway	0.429415	NFKBIA;SPP1;TLR5;TLR4
Inflammatory bowel disease (IBD)	0.424221	TGFB2;TLR5;TLR4
Shigellosis	0.417488	NFKBIA;ITGA5;CD44
Renal cell carcinoma	0.471184	CDKN1A;TGFB2;HGF
Prion diseases	0.507371	ELK1;HSPA1A
p53 signaling pathway	0.502832	STEAP3;CDKN1A;TP53I3
Melanoma	0.495327	PDGFRB;CDKN1A;HGF
Bacterial invasion of epithelial cells	0.518689	CAV1;FN1;ITGA5
Gastric acid secretion	0.526536	KCNJ10;CA2;EZR
Pancreatic cancer	0.519014	CDKN1A;TGFB2;TGFBR2
Complement and coagulation cascades	0.573051	C4B;C4A;VSIG4
Bladder cancer	0.594089	CDKN1A;MMP2
Chemical carcinogenesis	0.603655	HSD11B1;CYP1B1;AKR1C2
Relaxin signaling pathway	0.642632	NFKBIA;COL1A2;MMP2;TGFBR2
Colorectal cancer	0.649489	CDKN1A;TGFB2;TGFBR2
GABAergic synapse	0.688021	SLC6A12;HAP1;SLC38A2
Estrogen signaling pathway	0.703528	GPER1;MMP2;FKBP5;HSPA1A
Kaposi sarcoma-associated herpesvirus infection	0.69878	NFKBIA;CDKN1A;ANGPT2;PIK3R5;NFATC4
Ovarian steroidogenesis	0.716769	CYP1B1;BMP6
IL-17 signaling pathway	0.714656	NFKBIA;CCL2;IL17RB
Hematopoietic cell lineage	0.767517	CSF1;ITGA5;CD44
Prostate cancer	0.758157	PDGFRB;NFKBIA;CDKN1A
Glycosaminoglycan biosynthesis	0.768322	CHST6;DSE
Epstein-Barr virus infection	0.801399	NFKBIA;CCNA2;CDKN1A;NEDD4;CD44
Phagosome	0.815042	COLEC12;ITGB5;ITGA5;TLR4
Oxytocin signaling pathway	0.817711	CDKN1A;ELK1;PIK3R5;NFATC4
Hepatitis C	0.832461	NFKBIA;OCLN;CDKN1A;CLDN15
Endometrial cancer	0.827518	CDKN1A;ELK1
Nitrogen metabolism	0.827953	CA2
Influenza A	0.996545	NFKBIA;CCL2;TLR4;HSPA1A
Neurotrophin signaling pathway	0.999908	NFKBIA;NGFR;IRAK2
Staphylococcus aureus infection	0.989662	C4B;C4A
Renin secretion	0.998566	CLCA4;AQP1
B cell receptor signaling pathway	1	VAV3;NFKBIA
Platelet activation	1	COL1A2;TLN1;PIK3R5
Adherens junction	1	IQGAP1;TGFBR2
Bile secretion	1	CA2;AQP1
Inositol phosphate metabolism	1	ITPKB;ISYNA1
Metabolism of xenobiotics by cytochrome P450	1	HSD11B1;CYP1B1
Glioma	1	PDGFRB;CDKN1A
Calcium signaling pathway	1	PDGFRB;ITPKB;P2RX7;CXCR4
Synaptic vesicle cycle	1	SLC6A9;SLC6A12
Insulin signaling pathway	1	TRIP10;PYGM;ELK1
Measles	1	NFKBIA;TLR4;HSPA1A
Signaling pathways regulating pluripotency of stem cells	1	ID3;KLF4;TBX3
ErbB signaling pathway	1	CDKN1A;ELK1
Viral carcinogenesis	1	NFKBIA;CCNA2;CDKN1A;CDKN2B
Salmonella infection	1	TLR5;TLR4
Apoptosis	1	NFKBIA;NGFR;CASP7
Gap junction	1	PDGFRB;GJA1
Base excision repair	1	POLE
Breast cancer	1	NOTCH2;CDKN1A;LRP5
Phospholipase D signaling pathway	1	PDGFRB;GNA12;PIK3R5
Th1 and Th2 cell differentiation	1	NOTCH2;NFKBIA
Starch and sucrose metabolism	1	PYGM
DNA replication	1	POLE
Thyroid cancer	1	CDKN1A
NF-kappa B signaling pathway	1	NFKBIA;TLR4
Wnt signaling pathway	1	LRP5;TBL1X;NFATC4
Pancreatic secretion	1	CA2;CLCA4
Phosphatidylinositol signaling system	1	ITPKB;IP6K3
Ferroptosis	1	STEAP3
JAK-STAT signaling pathway	1	PDGFRB;CDKN1A;GFAP
T cell receptor signaling pathway	1	NFKBIA;VAV3
Longevity regulating pathway	1	CRYAB;HSPA1A
Tryptophan metabolism	1	CYP1B1
cGMP-PKG signaling pathway	1	GNA12;PIK3R5;NFATC4
C-type lectin receptor signaling pathway	1	NFKBIA;NFATC4
Th17 cell differentiation	1	NFKBIA;TGFBR2
Glycosphingolipid biosynthesis	1	A4GALT
Insulin resistance	1	NFKBIA;PYGM
Sphingolipid metabolism	1	UGT8
Ether lipid metabolism	1	UGT8
Nucleotide excision repair	1	POLE
Endocrine and other factor-regulated calcium reabsorption	1	PTH1R
Intestinal immune network for IgA production	1	CXCR4
Notch signaling pathway	1	NOTCH2
Serotonergic synapse	1	DUSP1;ALOX15B
Tuberculosis	1	TGFB2;IRAK2;TLR4
Cholesterol metabolism	1	LRP2
Sphingolipid signaling pathway	1	GNA12;S1PR3
VEGF signaling pathway	1	HSPB1
Viral myocarditis	1	CAV1
Long-term depression	1	GNA12
Natural killer cell mediated cytotoxicity	1	VAV3;ICAM2
Vascular smooth muscle contraction	1	PRKCH;GNA12
Neuroactive ligand-receptor interaction	1	P2RX7;GNRH1;S1PR3;PTH1R;APLN
Systemic lupus erythematosus	1	C4B;C4A
Arachidonic acid metabolism	1	ALOX15B
Cytosolic DNA-sensing pathway	1	NFKBIA
Central carbon metabolism in cancer	1	PDGFRB
Non-small cell lung cancer	1	CDKN1A
Epithelial cell signaling in Helicobacter pylori infection	1	NFKBIA
Fc epsilon RI signaling pathway	1	VAV3
Adipocytokine signaling pathway	1	NFKBIA
RIG-I-like receptor signaling pathway	1	NFKBIA
Thyroid hormone synthesis	1	LRP2
PPAR signaling pathway	1	PLIN4
mTOR signaling pathway	1	DDIT4;LRP5
Cushing syndrome	1	CDKN1A;CDKN2B
Antigen processing and presentation	1	HSPA1A
Necroptosis	1	PYGM;TLR4
Protein processing in endoplasmic reticulum	1	CRYAB;HSPA1A
Alzheimer disease	1	BACE2;CASP7
Fc gamma R-mediated phagocytosis	1	VAV3
Choline metabolism in cancer	1	PDGFRB
Progesterone-mediated oocyte maturation	1	CCNA2
Inflammatory mediator regulation of TRP channels	1	PRKCH
Glucagon signaling pathway	1	PYGM
Cholinergic synapse	1	PIK3R5
Glutamatergic synapse	1	SLC38A2
Thyroid hormone signaling pathway	1	NOTCH2
cAMP signaling pathway	1	VAV3;NFKBIA
AMPK signaling pathway	1	CCNA2
Autophagy	1	DDIT4
Dopaminergic synapse	1	KIF5A
Spliceosome	1	HSPA1A
Ubiquitin mediated proteolysis	1	NEDD4
Adrenergic signaling in cardiomyocytes	1	PIK3R5
Non-alcoholic fatty liver disease (NAFLD)	1	CASP7
Ribosome	1	MRPS6
RNA transport	1	NUP210L
Huntington disease	1	HAP1
Herpes simplex virus 1 infection	1	BST2;NFKBIA;CCL2;ITGA5
Thermogenesis	1	PRDM16

## Sheet: Table S6
Table S6: Pathway Enrichment Among Downregulated Genes in Male Analysis in the Brain
Term	Adjusted P-value	Genes
Malaria	0.0227081	HBB;HBA2;HBA1
Neuroactive ligand-receptor interaction	0.0231549	MAS1;ADCYAP1;SST;TAC3;TAC1;VIP
Taurine and hypotaurine metabolism	0.0235584	GAD1;GAD2
African trypanosomiasis	0.0293166	HBB;HBA2;HBA1
GABAergic synapse	0.0785224	SLC32A1;GAD1;GAD2
cAMP signaling pathway	0.0850932	ADCYAP1;BDNF;SST;VIP
Butanoate metabolism	0.090145	GAD1;GAD2
beta-Alanine metabolism	0.0965874	GAD1;GAD2
Alanine, aspartate and glutamate metabolism	0.109189	GAD1;GAD2
Type I diabetes mellitus	0.14733	GAD1;GAD2
Steroid hormone biosynthesis	0.255825	DHRS11;HSD17B8
Renin-angiotensin system	1	MAS1
Nicotine addiction	1	SLC32A1
Endocrine and other factor-regulated calcium reabsorption	1	CALB1
Cocaine addiction	1	BDNF
Renin secretion	1	ADCYAP1
MAPK signaling pathway	1	DUSP4;BDNF
Gastric acid secretion	1	SST
Synaptic vesicle cycle	1	SLC32A1
Insulin secretion	1	ADCYAP1
Morphine addiction	1	SLC32A1
Circadian entrainment	1	ADCYAP1
Neurotrophin signaling pathway	1	BDNF
Retrograde endocannabinoid signaling	1	SLC32A1
Alcoholism	1	BDNF
Axon guidance	1	ROBO2
Huntington disease	1	BDNF
Ras signaling pathway	1	BDNF
PI3K-Akt signaling pathway	1	BDNF

## Sheet: Table S7
Table S7: Pathway Enrichment Among Upregulated Genes in Combined Male and Female Analysis in the Brain
Term	Adjusted P-value	Genes
Proteoglycans in cancer	8.26784e-07	ITGB1;CDKN1A;HPSE2;ITGB5;IQGAP1;ELK1;EGFR;TIMP3;TGFB2;TGFB1;FZD7;HGF;CAV1;MMP2;IGF2;FN1;FZD8;MSN;DCN;MRAS;SMO;COL21A1;ITGA5;EZR;TLR4;CD44
PI3K-Akt signaling pathway	3.94441e-06	ITGB1;CDKN1A;FLT1;CSF1;ITGB5;PKN3;TNC;RELA;EGFR;PIK3R5;RXRA;SPP1;ITGB8;PDGFRB;NGFR;ANGPT2;LAMB2;NOS3;HGF;IGF2;FN1;GNG12;OSMR;PGF;COL1A2;ITGA10;COL6A2;DDIT4;CDK2;ITGA6;ITGA5;SGK1;TLR4;EPHA2
Regulation of actin cytoskeleton	4.41613e-06	ITGB1;ITGB5;ITGB2;CXCR4;IQGAP1;EGFR;GNA13;SCIN;GNA12;ITGAX;ITGB8;WASF2;VAV3;PDGFRB;GSN;FN1;MSN;GNG12;MRAS;ITGA10;ITGA6;ITGA5;EZR;DOCK1;ARHGEF6
Focal adhesion	3.33789e-06	VASP;VAV3;PDGFRB;ITGB1;FLT1;ITGB5;LAMB2;HGF;CAV1;FN1;TNC;ELK1;EGFR;PGF;COL1A2;ITGA10;COL6A2;SPP1;CAPN2;ITGB8;ITGA6;ITGA5;TLN1;DOCK1
MAPK signaling pathway	2.95419e-06	FLT1;CSF1;HSPB1;ELK1;RELA;EGFR;RASGRP3;GNA12;CD14;MAP4K4;PDGFRB;NGFR;TGFB2;TGFB1;ANGPT2;DUSP1;HGF;IGF2;FOS;HSPA2;GNG12;PGF;GADD45G;NFKB2;TNFRSF1A;TGFBR2;MRAS;MAPKAPK2;EPHA2;HSPA1A
Hippo signaling pathway	3.59549e-06	YAP1;CRB2;WWTR1;TGFB2;TGFB1;FZD7;SERPINE1;ITGB2;LEF1;FZD8;SCRIB;BMP6;AMOT;GLI2;TGFBR2;LATS2;PARD3;CCN2;AJUBA;TEAD1;TEAD2
Pathways in cancer	6.61074e-06	NOTCH2;ITGB1;NOTCH3;CDKN1A;LEF1;LRP5;CXCR4;ELK1;GLI3;EGFR;FOXO1;RELA;GLI2;RASGRP3;DLL4;GNA13;CASP7;RXRA;GNA12;IL13RA1;PDGFRB;NQO1;CDKN2B;TGFB2;TGFB1;LAMB2;FZD7;HGF;MMP2;FN1;IGF2;FZD8;FOS;GNG12;PGF;NFKB2;GADD45G;TGFBR2;NFKBIA;SMO;CDK2;ITGA6
Leukocyte transendothelial migration	3.06391e-05	VASP;ITGB1;VAV3;MMP2;ITGB2;MSN;CXCR4;ICAM1;CLDN10;OCLN;CLDN15;PECAM1;ESAM;EZR;RAPGEF3;SIPA1
Cellular senescence	4.75695e-05	TGFB2;CDKN1A;CDKN2B;TGFB1;TRAF3IP2;SERPINE1;NFATC2;FOXO1;ZFP36L2;RELA;ZFP36L1;GADD45G;NFATC4;TGFBR2;HIPK2;MRAS;MAPKAPK2;CDK2;CAPN2
Legionellosis	4.43619e-05	NFKBIA;CASP7;ITGB2;IL18;CD14;HSPA2;TLR5;TLR4;RELA;NFKB2;HSPA1A
Staphylococcus aureus infection	5.49332e-05	C4B;C4A;SELPLG;FCGR2A;C1R;ITGB2;CFI;C5AR1;PTAFR;C3AR1;HLA-DRA;ICAM1
ECM-receptor interaction	6.67546e-05	ITGB1;ITGB5;LAMB2;TNC;FN1;COL1A2;COL6A2;ITGA10;SPP1;ITGB8;ITGA6;ITGA5;CD44
Malaria	8.4713e-05	TGFB2;TGFB1;GYPC;HGF;ITGB2;IL18;PECAM1;CCL2;TLR4;ICAM1
Osteoclast differentiation	9.51878e-05	TGFB2;TGFB1;CSF1;NFATC2;TNFRSF11B;TREM2;FOS;RELA;NFKB2;TNFRSF1A;TGFBR2;NFKBIA;SOCS3;TYROBP;FCGR2A;JUNB
Cell adhesion molecules (CAMs	5.89e-06	42.9134
Human T-cell leukemia virus 1 infection	0.000235214	CDKN1A;CDKN2B;TGFB2;TGFB1;ITGB2;NFATC2;FOS;ELK1;RELA;ICAM1;NFATC4;NFKB2;TNFRSF1A;TGFBR2;NFKBIA;ZFP36;CDK2;HLA-DRA;MSX1;TLN1;B2M
Human papillomavirus infection	0.000259467	NOTCH2;ITGB1;NOTCH3;CDKN1A;MAML2;ITGB5;TNC;RELA;EGFR;FOXO1;SPP1;ITGB8;PDGFRB;LAMB2;FZD7;FN1;FZD8;SCRIB;TNFRSF1A;COL1A2;PARD3;MFNG;ITGA10;COL6A2;CDK2;ITGA6;ITGA5
TNF signaling pathway	0.000258952	CSF1;MLKL;TNFAIP3;FOS;RELA;ICAM1;TNFRSF1A;NFKBIA;SOCS3;CASP7;MMP14;CCL2;JUNB;IL18R1
Toxoplasmosis	0.000334511	ITGB1;TGFB2;TGFB1;LAMB2;IL10RA;HSPA2;RELA;PIK3R5;TNFRSF1A;NFKBIA;HLA-DRA;ITGA6;TLR4;HSPA1A
Leishmaniasis	0.000439827	ITGB1;NFKBIA;TGFB2;TGFB1;FCGR2A;ITGB2;HLA-DRA;FOS;ELK1;TLR4;RELA
FoxO signaling pathway	0.000438795	TGFB2;CDKN1A;CDKN2B;TGFB1;FOXO4;FOXO1;EGFR;KLF2;GADD45G;TGFBR2;BCL6;CDK2;S1PR1;HOMER3;SGK1
Pertussis	0.000516233	ITGB1;C4B;C4A;CASP7;C1R;ITGB2;FOS;ITGA5;CD14;TLR4;RELA
TGF-beta signaling pathway	0.00051129	TGIF1;TGFB2;CDKN2B;TGIF2;TGFB1;ID4;ID3;INHBB;DCN;BMP6;RGMA;TGFBR2
AGE-RAGE signaling pathway in diabetic complications	0.00139415	TGFB2;TGFB1;COL1A2;NOS3;MMP2;SERPINE1;FN1;CCL2;FOXO1;RELA;ICAM1;TGFBR2
Rap1 signaling pathway	0.00204697	VASP;PDGFRB;ITGB1;NGFR;FLT1;ANGPT2;CSF1;HGF;ITGB2;EGFR;PGF;RASGRP3;MRAS;PARD3;TLN1;RAPGEF3;SIPA1;EPHA2
Fc gamma R-mediated phagocytosis	0.00231296	VAV3;VASP;SCIN;GSN;FCGR2A;MYO10;SPHK1;INPP5D;INPPL1;PLPP2;WASF2
Rheumatoid arthritis	0.0022273	TGFB2;FLT1;TGFB1;CSF1;ITGB2;IL18;CCL2;HLA-DRA;FOS;TLR4;ICAM1
Small cell lung cancer	0.0026076	ITGB1;NFKBIA;CDKN1A;CDKN2B;RXRA;LAMB2;CDK2;FN1;ITGA6;RELA;GADD45G
Complement and coagulation cascades	0.00274596	C4B;C4A;C1R;SERPINE1;ITGB2;CFI;C5AR1;C3AR1;ITGAX;VSIG4
Tuberculosis	0.00299241	TGFB2;TGFB1;SPHK1;IL10RA;ITGB2;IL18;CTSS;RELA;TNFRSF1A;FCGR2A;IRAK2;LAMP2;ITGAX;HLA-DRA;CD14;TLR4
Gastric cancer	0.00411144	TGFB2;CDKN1A;CDKN2B;TGFB1;HGF;FZD7;LEF1;LRP5;FZD8;EGFR;GADD45G;TGFBR2;RXRA;CDK2
Hepatocellular carcinoma	0.00434472	NQO1;TGFB2;CDKN1A;TGFB1;HGF;FZD7;ACTL6A;LEF1;IGF2;LRP5;FZD8;ELK1;EGFR;GADD45G;TGFBR2
Tight junction	0.00477483	VASP;ITGB1;MSN;SCRIB;YBX3;AMOT;CLDN10;OCLN;CLDN15;PARD3;NEDD4;RAB13;EZR;CGNL1;TJP2
Arrhythmogenic right ventricular cardiomyopathy (ARVC	0.000572442	28.3647
Apelin signaling pathway	0.00526953	NOTCH3;NOS3;SPHK1;SERPINE1;GNG12;KLF2;PIK3R5;APLN;GNA13;MRAS;APLNR;SPP1;CCN2
Ras signaling pathway	0.00599092	PDGFRB;NGFR;FLT1;ANGPT2;CSF1;HGF;IGF2;FOXO4;GNG12;RASAL3;ELK1;RELA;EGFR;PGF;RASGRP3;MRAS;EPHA2;PLA1A
Basal cell carcinoma	0.00859908	CDKN1A;SMO;FZD7;LEF1;FZD8;GLI3;GLI2;GADD45G
Amoebiasis	0.00996855	TGFB2;TGFB1;COL1A2;LAMB2;ITGB2;FN1;HSPB1;CD14;TLR4;RELA
Inflammatory bowel disease (IBD	0.00127119	24.9438
Kaposi sarcoma-associated herpesvirus infection	0.00993433	CDKN1A;ANGPT2;NFATC2;FOS;GNG12;RELA;ICAM1;PIK3R5;NFATC4;TNFRSF1A;NFKBIA;PREX1;ZFP36;CLEC2B;MAPKAPK2
Cytokine-cytokine receptor interaction	0.0138076	NGFR;GDF11;TGFB2;TGFB1;CSF1;IL10RA;IL18;CXCR4;LIFR;TNFRSF11B;INHBB;OSMR;IL17RB;BMP6;TNFRSF10D;TNFRSF1A;TGFBR2;CCL2;IL18R1;IL13RA1
Adipocytokine signaling pathway	0.0137705	NFKBIA;SOCS3;RXRA;PPARA;ADIPOR2;ACACB;RELA;TNFRSF1A
Salmonella infection	0.0147618	PKN3;IL18;PLEKHM2;FOS;CD14;TLR5;TLR4;WASF2;RELA
Chagas disease (American trypanosomiasis	0.00209678	18.1998
Fluid shear stress and atherosclerosis	0.0148214	NQO1;DUSP1;NOS3;CAV1;MMP2;PECAM1;CCL2;FOS;RELA;KLF2;ICAM1;TNFRSF1A
B cell receptor signaling pathway	0.0151082	VAV3;NFKBIA;INPP5D;INPPL1;NFATC2;FOS;RELA;RASGRP3
NOD-like receptor signaling pathway	0.0152686	IL18;CARD6;ERBIN;TNFAIP3;ANTXR2;ANTXR1;RELA;NFKBIA;P2RX7;CASP4;CCL2;GBP2;TLR4;GBP3
Protein digestion and absorption	0.0180931	COL27A1;COL1A2;ELN;COL6A2;COL5A3;COL21A1;ATP1A2;SLC1A5;SLC38A2
Hepatitis B	0.0183121	TGFB2;CDKN1A;TGFB1;NFATC2;FOS;ELK1;RELA;NFATC4;TGFBR2;NFKBIA;IFIH1;CDK2;TLR4
Pancreatic cancer	0.0196608	CDKN1A;TGFB2;TGFB1;RELA;EGFR;TGFBR2;ARHGEF6;GADD45G
Th1 and Th2 cell differentiation	0.0197723	NOTCH2;DLL4;NFKBIA;NOTCH3;MAML2;NFATC2;HLA-DRA;FOS;RELA
Breast cancer	0.0203747	NOTCH2;DLL4;NOTCH3;CDKN1A;FZD7;LEF1;LRP5;FZD8;FOS;EGFR;GADD45G;NFKB2
NF-kappa B signaling pathway	0.023601	NFKBIA;CARD10;TNFAIP3;CD14;TLR4;RELA;ICAM1;TNFRSF1A;NFKB2
Phagosome	0.0256942	ITGB1;COLEC12;FCGR2A;ITGB5;C1R;LAMP2;ITGB2;HLA-DRA;CD14;ITGA5;TLR4;CTSS
Notch signaling pathway	0.0263039	NOTCH2;DLL4;NOTCH3;MAML2;DTX3L;MFNG
Hepatitis C	0.0289347	NFKBIA;SOCS3;CLDN10;OCLN;CDKN1A;RXRA;CLDN15;CDK2;PPARA;RELA;EGFR;TNFRSF1A
Shigellosis	0.0291156	ITGB1;NFKBIA;ITGA5;DOCK1;WASF2;CD44;RELA
HIF-1 signaling pathway	0.0302357	CDKN1A;PFKFB3;FLT1;ANGPT2;NOS3;SERPINE1;TLR4;RELA;EGFR
Sphingolipid signaling pathway	0.0310015	GNA13;NOS3;ADORA3;SPHK1;GNA12;S1PR1;S1PR3;CERS1;RELA;TNFRSF1A
Mineral absorption	0.0325772	MT2A;MT1M;MT1F;MT1G;ATP1A2;MT1E
Hypertrophic cardiomyopathy (HCM	0.00684838	14.2571
Axon guidance	0.0348708	ITGB1;UNC5B;NFATC2;CXCR4;SEMA3F;NFATC4;RGMA;EFNB1;SMO;PARD3;PLXNB1;EPHB4;EPHA2
Colorectal cancer	0.0358815	CDKN1A;TGFB2;TGFB1;LEF1;FOS;EGFR;TGFBR2;GADD45G
Apoptosis	0.0371851	NFKBIA;NGFR;CASP7;CAPN2;CTSH;FOS;CTSS;RELA;GADD45G;BOK;TNFRSF1A
Human cytomegalovirus infection	0.0367382	CDKN1A;IL10RA;NFATC2;CXCR4;GNG12;ELK1;RELA;EGFR;NFATC4;TNFRSF1A;NFKBIA;GNA13;GNA12;CCL2;B2M
Parathyroid hormone synthesis, secretion and action	0.038612	GNA13;CDKN1A;MMP14;RXRA;GNA12;LRP5;PTH1R;FOS;EGFR
Transcriptional misregulation in cancer	0.0401677	NGFR;CDKN1A;SLC45A3;FLT1;FOXO1;FLI1;RELA;GADD45G;TGFBR2;RXRA;BCL6;NUPR1;CD14
Pathogenic Escherichia coli infection	0.0414505	ITGB1;OCLN;CD14;TLR5;EZR;TLR4
Insulin resistance	0.0415407	NFKBIA;SOCS3;NOS3;PYGM;PPARA;ACACB;FOXO1;RELA;TNFRSF1A
Adherens junction	0.0412354	YES1;PARD3;LEF1;IQGAP1;WASF2;EGFR;TGFBR2
Bile secretion	0.0406546	RXRA;CA2;EPHX1;AQP4;ATP1A2;SLC4A2;AQP1
Dilated cardiomyopathy (DCM	0.010202	12.252
Relaxin signaling pathway	0.0456389	NFKBIA;TGFB1;COL1A2;NOS3;MMP2;FOS;GNG12;RELA;EGFR;TGFBR2
Bacterial invasion of epithelial cells	0.0450625	ITGB1;ARHGEF26;CAV1;FN1;ITGA5;DOCK1;WASF2
Influenza A	0.0458025	NFKBIA;IFIH1;SOCS3;IL18;HLA-DRA;CCL2;HSPA2;TLR4;RELA;ICAM1;TNFRSF1A;HSPA1A
IL-17 signaling pathway	0.0468187	NFKBIA;TRAF3IP2;TNFAIP3;CCL2;FOS;IL17RB;RELA;MAPK4
Chronic myeloid leukemia	0.0497562	NFKBIA;CDKN1A;TGFB2;TGFB1;RELA;TGFBR2;GADD45G
Prostate cancer	0.057819	PDGFRB;NFKBIA;CDKN1A;CDK2;LEF1;FOXO1;RELA;EGFR
Epstein-Barr virus infection	0.062073	CDKN1A;TNFAIP3;RELA;ICAM1;GADD45G;NFKB2;NFKBIA;NEDD4;CDK2;HLA-DRA;VIM;B2M;CD44
Measles	0.0613709	NFKBIA;IFIH1;CDK2;MSN;TNFAIP3;HSPA2;FOS;TLR4;RELA;HSPA1A
cGMP-PKG signaling pathway	0.0821981	VASP;GNA13;NOS3;ADORA3;GNA12;NFATC2;MRVI1;ATP1A2;ADRA1A;PIK3R5;NFATC4
Th17 cell differentiation	0.0936222	NFKBIA;TGFB1;RXRA;NFATC2;HLA-DRA;FOS;RELA;TGFBR2
p53 signaling pathway	0.115124	STEAP3;CDKN1A;TP53I3;SERPINE1;CDK2;GADD45G
Endocytosis	0.116072	CAV1;CXCR4;HSPA2;ARAP1;EGFR;TGFBR2;EHD2;PSD2;PARD3;NEDD4;KIF5B;KIF5A;LDLRAP1;HSPA1A
Thyroid cancer	0.117761	CDKN1A;RXRA;LEF1;GADD45G
PPAR signaling pathway	0.1248	RXRA;ACOX2;PLIN4;DBI;PPARA;PLTP
Gastric acid secretion	0.130518	KCNJ10;CA2;KCNJ16;ATP1A2;SLC4A2;EZR
Proximal tubule bicarbonate reclamation	0.134721	CA2;ATP1A2;AQP1
Hematopoietic cell lineage	0.14146	CSF1;HLA-DRA;ITGA6;CD14;ITGA5;CD34;CD44
Endometrial cancer	0.142527	CDKN1A;LEF1;ELK1;EGFR;GADD45G
Glycine, serine and threonine metabolism	0.14103	CBS;PSAT1;CHDH;PHGDH
VEGF signaling pathway	0.148387	NOS3;SPHK1;MAPKAPK2;HSPB1;NFATC2
Human immunodeficiency virus 1 infection	0.160011	NFKBIA;WEE1;TRIM5;NFATC2;CXCR4;FOS;GNG12;B2M;TLR4;RELA;NFATC4;TNFRSF1A
Platelet activation	0.171638	VASP;ITGB1;GNA13;COL1A2;FCGR2A;NOS3;TLN1;PIK3R5
Neuroactive ligand-receptor interaction	0.180736	GABRQ;ADCYAP1R1;PTAFR;C5AR1;ADM;PTH1R;PDYN;ADRA1A;APLN;P2RX7;PARD3;ADORA3;C3AR1;APLNR;S1PR1;GNRH1;S1PR3
C-type lectin receptor signaling pathway	0.179023	NFKBIA;MRAS;MAPKAPK2;NFATC2;RELA;NFKB2;NFATC4
Toll-like receptor signaling pathway	0.177177	NFKBIA;SPP1;CD14;FOS;TLR5;TLR4;RELA
Phospholipase D signaling pathway	0.176199	PDGFRB;GNA13;MRAS;SPHK1;GNA12;PLPP2;RAPGEF3;EGFR;PIK3R5
Hedgehog signaling pathway	0.212018	SMO;LRP2;GLI3;GLI2
Sphingolipid metabolism	0.209898	UGT8;SPHK1;PLPP2;CERS1
Cholesterol metabolism	0.248895	ABCA1;LRP2;LDLRAP1;PLTP
Estrogen signaling pathway	0.250713	NOS3;GPER1;MMP2;HSPA2;FOS;EGFR;FKBP5;HSPA1A
Insulin signaling pathway	0.248279	SOCS3;INPPL1;TRIP10;PYGM;ELK1;ACACB;FOXO1;RHOQ
JAK-STAT signaling pathway	0.258874	PDGFRB;SOCS3;CDKN1A;IL10RA;LIFR;OSMR;EGFR;IL13RA1;GFAP
Melanoma	0.258898	PDGFRB;CDKN1A;HGF;EGFR;GADD45G
Signaling pathways regulating pluripotency of stem cells	0.257199	FZD7;ID4;FZD8;ID3;LIFR;INHBB;KLF4;TBX3
Chemokine signaling pathway	0.281224	NFKBIA;VAV3;FGR;PREX1;PARD3;CXCR4;CCL2;GNG12;RELA;PIK3R5
Choline metabolism in cancer	0.308152	PDGFRB;SLC44A1;FOS;PLPP2;WASF2;EGFR
Antigen processing and presentation	0.309557	HLA-DRA;HSPA2;B2M;CTSS;HSPA1A
Cell cycle	0.321934	TGFB2;CDKN1A;CDKN2B;WEE1;TGFB1;CDK2;GADD45G
MicroRNAs in cancer	0.329124	PDGFRB;NOTCH2;NOTCH3;CDKN1A;TGFB2;SLC45A3;TNC;EGFR;DDIT4;TIMP3;ITGA5;VIM;EZR;CD44
Non-alcoholic fatty liver disease (NAFLD	0.119013	3.47365
Longevity regulating pathway	0.327006	HSPA2;ADIPOR2;CRYAB;FOXO1;RELA;HSPA1A
Viral carcinogenesis	0.345363	NFKBIA;CDKN1A;CDKN2B;GSN;SCIN;MAPKAPK2;CDK2;SCRIB;RELA;NFKB2
Glycosaminoglycan degradation	0.342825	HPSE2;HYAL2
Viral myocarditis	0.342478	CAV1;ITGB2;HLA-DRA;ICAM1
Oxytocin signaling pathway	0.349061	CDKN1A;NOS3;NFATC2;FOS;ELK1;EGFR;PIK3R5;NFATC4
Vascular smooth muscle contraction	0.37922	GNA13;PRKCH;CALD1;GNA12;MRVI1;ADM;ADRA1A
Bladder cancer	0.392127	CDKN1A;MMP2;EGFR
cAMP signaling pathway	0.416857	VAV3;NFKBIA;ADCYAP1R1;ATP1A2;SOX9;FOS;PPARA;GLI3;RAPGEF3;RELA
Calcium signaling pathway	0.428025	PDGFRB;ITPKB;P2RX7;NOS3;SPHK1;PTAFR;CXCR4;ADRA1A;EGFR
GABAergic synapse	0.427717	GABRQ;SLC6A12;HAP1;GNG12;SLC38A2
Non-small cell lung cancer	0.430784	CDKN1A;RXRA;EGFR;GADD45G
Vitamin B6 metabolism	0.451765	PSAT1
Epithelial cell signaling in Helicobacter pylori infection	0.456217	NFKBIA;PTPRZ1;RELA;EGFR
GnRH signaling pathway	0.468699	MMP14;MMP2;GNRH1;ELK1;EGFR
Renal cell carcinoma	0.465229	CDKN1A;TGFB2;TGFB1;HGF
Neurotrophin signaling pathway	0.477448	NFKBIA;NGFR;IRAK2;MAPKAPK2;IRAK3;RELA
Intestinal immune network for IgA production	0.499685	TGFB1;CXCR4;HLA-DRA
Folate biosynthesis	0.49819	QDPR;SPR
Arginine and proline metabolism	0.512341	SMOX;NOS3;CNDP1
Collecting duct acid secretion	0.519109	CA2;SLC12A7
Inositol phosphate metabolism	0.523991	ITPKB;ISYNA1;INPP5D;INPPL1
Glioma	0.536333	PDGFRB;CDKN1A;EGFR;GADD45G
T cell receptor signaling pathway	0.545612	NFKBIA;VAV3;NFATC2;FOS;RELA
Cushing syndrome	0.565448	CDKN1A;CDKN2B;FZD7;CDK2;LEF1;FZD8;EGFR
Glycosaminoglycan biosynthesis	0.568951	CHST6;DSE;CHST3
Natural killer cell mediated cytotoxicity	0.586153	VAV3;TYROBP;ITGB2;ICAM2;NFATC2;ICAM1
Wnt signaling pathway	0.586664	FZD7;LEF1;LRP5;FZD8;NFATC2;TBL1X;NFATC4
beta-Alanine metabolism	0.597623	SMOX;CNDP1
Ubiquinone and other terpenoid-quinone biosynthesis	0.672659	NQO1
Prion diseases	0.695636	ELK1;HSPA1A
Thyroid hormone signaling pathway	0.720672	NOTCH2;NOTCH3;RXRA;ATP1A2;FOXO1
Cytosolic DNA-sensing pathway	0.734315	NFKBIA;IL18;RELA
African trypanosomiasis	0.732765	IL18;ICAM1
Aldosterone-regulated sodium reabsorption	0.727746	ATP1A2;SGK1
Fatty acid biosynthesis	0.739099	ACACB
AMPK signaling pathway	0.750777	PFKFB3;ADIPOR2;ACACB;ADRA1A;FOXO1
Central carbon metabolism in cancer	0.747066	PDGFRB;SLC1A5;EGFR
Acute myeloid leukemia	0.760602	LEF1;CD14;RELA
Ferroptosis	0.776711	STEAP3;SLC7A11
mTOR signaling pathway	0.778393	FZD7;DDIT4;LRP5;FZD8;SGK1;TNFRSF1A
Fc epsilon RI signaling pathway	0.781843	VAV3;INPP5D;ALOX5AP
Fat digestion and absorption	0.785097	ABCA1;PLPP2
Thiamine metabolism	0.784244	AK4
Renin secretion	0.784447	ADCYAP1R1;CLCA4;AQP1
Pancreatic secretion	0.792147	CA2;ATP1A2;SLC4A2;CLCA4
Prolactin signaling pathway	0.791864	SOCS3;FOS;RELA
RIG-I-like receptor signaling pathway	0.786883	IFIH1;NFKBIA;RELA
Phosphatidylinositol signaling system	0.791624	ITPKB;INPP5D;INPPL1;IP6K3
Nitrogen metabolism	0.830019	CA2
Primary bile acid biosynthesis	0.824895	ACOX2
ABC transporters	0.828581	ABCA1;ABCA8
Glycosphingolipid biosynthesis	0.823528	A4GALT;ST6GALNAC3
Glucagon signaling pathway	0.822809	PYGM;PPARA;ACACB;FOXO1
Necroptosis	0.821707	MLKL;CAPN2;TNFAIP3;PYGM;TLR4;TNFRSF1A
Systemic lupus erythematosus	0.821779	C4B;C4A;FCGR2A;C1R;HLA-DRA
Cysteine and methionine metabolism	0.844725	CBS;BHMT2
Ether lipid metabolism	0.839727	UGT8;PLPP2
Endocrine and other factor-regulated calcium reabsorption	0.854597	ATP1A2;PTH1R
Cocaine addiction	0.86905	PDYN;RELA
Arginine biosynthesis	0.904018	NOS3
Chemical carcinogenesis	0.906264	HSD11B1;EPHX1;AKR1C2
Serotonergic synapse	0.907082	DUSP1;GNG12;ALOX15B;RAPGEF3
Other types of O-glycan biosynthesis	0.917222	MFNG
ErbB signaling pathway	0.933252	CDKN1A;ELK1;EGFR
Histidine metabolism	0.934303	CNDP1
Insulin secretion	0.93649	ADCYAP1R1;ATP1A2;KCNN3
Vitamin digestion and absorption	0.950108	SLC52A3
Gap junction	0.952824	PDGFRB;GJA1;EGFR
Salivary secretion	0.973601	ATP1A2;SLC4A2;ADRA1A
Long-term depression	1	GNA13;GNA12
Steroid hormone biosynthesis	0.995987	HSD11B1;AKR1C2
Circadian entrainment	1	ADCYAP1R1;FOS;GNG12
Dopaminergic synapse	1	KIF5B;KIF5A;FOS;GNG12
Mitophagy	1	MRAS;RELA
Protein processing in endoplasmic reticulum	1	FBXO2;CAPN2;HSPA2;CRYAB;HSPA1A
Asthma	1	HLA-DRA
Mucin type O-glycan biosynthesis	1	GALNT15
Melanogenesis	1	FZD7;LEF1;FZD8
Propanoate metabolism	1	ACACB
Amphetamine addiction	1	FOS;PDYN
Fructose and mannose metabolism	1	PFKFB3
Starch and sucrose metabolism	1	PYGM
Metabolism of xenobiotics by cytochrome P450	1	HSD11B1;EPHX1
Thyroid hormone synthesis	1	ATP1A2;LRP2
Adrenergic signaling in cardiomyocytes	1	ATP1A2;ADRA1A;RAPGEF3;PIK3R5
Cholinergic synapse	1	FOS;GNG12;PIK3R5
Allograft rejection	1	HLA-DRA
Glutamatergic synapse	1	HOMER3;GNG12;SLC38A2
Pyruvate metabolism	1	ACACB
Synaptic vesicle cycle	1	SLC6A9;SLC6A12
Nicotine addiction	1	GABRQ
Graft-versus-host disease	1	HLA-DRA
Type I diabetes mellitus	1	HLA-DRA
Carbohydrate digestion and absorption	1	ATP1A2
Vasopressin-regulated water reabsorption	1	AQP4
Lysosome	1	LAMP2;CTSH;CTSS
Type II diabetes mellitus	1	SOCS3
Autophagy	1	MRAS;LAMP2;DDIT4
Amino sugar and nucleotide sugar metabolism	1	RENBP
Morphine addiction	1	GABRQ;GNG12
Ovarian steroidogenesis	1	BMP6
Vibrio cholerae infection	1	TJP2
Alzheimer disease	1	BACE2;CASP7;CAPN2;TNFRSF1A
Amyotrophic lateral sclerosis (ALS	0.818824	0.119128
Autoimmune thyroid disease	1	HLA-DRA
Ubiquitin mediated proteolysis	1	SOCS3;FBXO2;NEDD4
Lysine degradation	1	BBOX1
Glycerolipid metabolism	1	PLPP2
Arachidonic acid metabolism	1	ALOX15B
Long-term potentiation	1	RAPGEF3
Cardiac muscle contraction	1	ATP1A2
Purine metabolism	1	GMPR;AK4
Spliceosome	1	HSPA2;HSPA1A
Peroxisome	1	ACOX2
Huntington disease	1	HIP1;HAP1;TGM2
Retrograde endocannabinoid signaling	1	GABRQ;GNG12
Glycerophospholipid metabolism	1	PLPP2
Aldosterone synthesis and secretion	1	ATP1A2
Progesterone-mediated oocyte maturation	1	CDK2
Inflammatory mediator regulation of TRP channels	1	PRKCH
Herpes simplex virus 1 infection	1	IFIH1;NFKBIA;SOCS3;HLA-DRA;CCL2;ITGA5;B2M;RELA;TNFRSF1A
Alcoholism	1	PDYN;GNG12
Oocyte meiosis	1	CDK2
Parkinson disease	1	GPR37
Ribosome	1	MRPS6
RNA transport	1	NUP210L
Thermogenesis	1	PRDM16;ACTL6A
Olfactory transduction	1	ANO2

## Sheet: Table S8
Table S8: Pathway Enrichment Among Downregulated Genes in Combined Male and Female Analysis in the Brain
Term	Adjusted P-value	Genes
Neuroactive ligand-receptor interaction	2.06733e-05	CHRM4;GRIK1;RXFP1;MCHR1;MCHR2;GRIN2A;GLRA2;GLRA3;CNR1;NPY;TAC3;TAC1;GABRD;GABRA1;NPY5R;TACR2;PTH2R;TACR1;HTR5A;GABRG2;MAS1;ADCYAP1;CCKBR;SST;VIP
GABAergic synapse	0.0028446	NSF;PRKCG;GABRA1;GNG3;GNG2;SLC32A1;GAD1;GAD2;GABRD;GABRG2
Morphine addiction	0.070712	PRKCG;GABRA1;GNG3;GNG2;PDE10A;SLC32A1;GABRD;GABRG2
Nicotine addiction	0.113831	GABRA1;GRIN2A;SLC32A1;GABRD;GABRG2
Retrograde endocannabinoid signaling	0.265464	PRKCG;GABRA1;GNG3;GNG2;SLC32A1;NDUFA5;CNR1;GABRD;GABRG2
cAMP signaling pathway	0.28952	ADCYAP1;GRIN2A;PAK1;PDE10A;BDNF;SST;NPY;CAMK4;CALM3;VIP;CNGB1
Synaptic vesicle cycle	0.27118	NSF;SNAP25;RAB3A;ATP6V1G2;SLC32A1;STX1A
Calcium signaling pathway	0.264421	PRKCG;GRIN2A;CCKBR;CAMK4;TACR2;CD38;CALM3;TACR1;HTR5A;CAMK1G
African trypanosomiasis	0.256909	PRKCG;HBB;HBA2;HBA1
Serotonergic synapse	0.315038	PRKCG;CYP2C8;GNG3;CYP4X1;GNG2;HTR3B;HTR5A
Amphetamine addiction	0.405873	PRKCG;GRIN2A;CAMK4;CALM3;STX1A
Circadian entrainment	0.436804	PRKCG;ADCYAP1;GRIN2A;GNG3;GNG2;CALM3
Malaria	0.468476	HBB;HBA2;HBA1;MET
Taurine and hypotaurine metabolism	0.475928	GAD1;GAD2
Ras signaling pathway	0.540905	PRKCG;GRIN2A;PAK1;GNG3;GNG2;BDNF;FLT3;RASGRF1;CALM3;MET
Taste transduction	0.603069	GABRA1;CALHM1;PKD2L1;HTR3B;SCN2A
Glutamatergic synapse	0.620115	PRKCG;GRIN2A;GNG3;GNG2;GRIK1;DLGAP1
Insulin secretion	0.611369	PRKCG;SNAP25;ADCYAP1;RAB3A;STX1A
Alcoholism	0.616157	GRIN2A;GNG3;GNG2;BDNF;NPY;CAMK4;CALM3;HDAC9
Long-term potentiation	0.822562	PRKCG;GRIN2A;CAMK4;CALM3
Dopaminergic synapse	0.878982	PRKCG;GRIN2A;GNG3;GNG2;CALY;CALM3
Type I diabetes mellitus	0.87177	GAD1;ICA1;GAD2
Vasopressin-regulated water reabsorption	0.881408	DYNC2LI1;NSF;DYNC1I1
Gastric acid secretion	0.956071	PRKCG;CCKBR;SST;CALM3
Glioma	0.917828	PRKCG;CAMK4;CALM3;CAMK1G
Cysteine and methionine metabolism	0.912248	MDH1;GSS;KYAT3
Cholinergic synapse	1	PRKCG;GNG3;GNG2;CHRM4;CAMK4
Chemical carcinogenesis	1	CYP2C8;GSTA4;KYAT3;CYP2E1
MAPK signaling pathway	1	PRKCG;DUSP4;PTPRR;PAK1;BDNF;FLT3;RASGRF1;MET;CACNG3;DUSP6
Glycosaminoglycan biosynthesis	1	NDST3;HS6ST2;HS6ST3
Oxytocin signaling pathway	1	PRKCG;CAMK4;CD38;CALM3;CACNG3;CAMK1G
Butanoate metabolism	1	GAD1;GAD2
Phototransduction	1	CALM3;CNGB1
Linoleic acid metabolism	1	CYP2C8;CYP2E1
Nicotinate and nicotinamide metabolism	1	CD38;NMNAT2
Steroid hormone biosynthesis	1	DHRS11;CYP2E1;HSD17B8
Mucin type O-glycan biosynthesis	1	GCNT4;GALNTL6
beta-Alanine metabolism	1	GAD1;GAD2
Aldosterone synthesis and secretion	1	PRKCG;CAMK4;CALM3;CAMK1G
Acute myeloid leukemia	1	CCNA1;FLT3;DUSP6
Apelin signaling pathway	1	EGR1;GNG3;GNG2;CAMK4;CALM3
Alanine, aspartate and glutamate metabolism	1	GAD1;GAD2
Epithelial cell signaling in Helicobacter pylori infection	1	PAK1;ATP6V1G2;MET
Drug metabolism	1	CYP2C8;GSTA4;HPRT1;CYP2E1
ErbB signaling pathway	1	PRKCG;PAK1;NRG4
Endocrine and other factor-regulated calcium reabsorption	1	PRKCG;CALB1
Cocaine addiction	1	GRIN2A;BDNF
Purine metabolism	1	PDE10A;ENTPD3;GDA;HPRT1
Human immunodeficiency virus 1 infection	1	PRKCG;PAK1;GNG3;GNG2;AP1S1;CALM3
Salivary secretion	1	PRKCG;CD38;CALM3
Selenocompound metabolism	1	KYAT3
Glutathione metabolism	1	GSTA4;GSS
Steroid biosynthesis	1	TM7SF2
Axon guidance	1	EPHA5;ROBO2;PAK1;UNC5D;MET
Pancreatic secretion	1	PRKCG;CD38;RAB27B
Choline metabolism in cancer	1	PRKCG;SLC44A5;GPCPD1
Melanogenesis	1	PRKCG;WNT10B;CALM3
Other types of O-glycan biosynthesis	1	ST6GAL2
C-type lectin receptor signaling pathway	1	PAK1;EGR3;CALM3
Arachidonic acid metabolism	1	CYP2C8;CYP2E1
Protein export	1	SPCS1
Proximal tubule bicarbonate reclamation	1	MDH1
Renin-angiotensin system	1	MAS1
Central carbon metabolism in cancer	1	FLT3;MET
Inflammatory bowel disease (IBD	0.40101	1.32936	STAT4;IL12RB2
Focal adhesion	1	PRKCG;PAK1;RASGRF1;LAMB1;MET
Retinol metabolism	1	SDR16C5;CYP2C8
Renal cell carcinoma	1	PAK1;MET
Renin secretion	1	ADCYAP1;CALM3
Collecting duct acid secretion	1	ATP6V1G2
Rap1 signaling pathway	1	PRKCG;GRIN2A;CNR1;CALM3;MET
Pathways in cancer	1	PRKCG;WNT10B;CCNA1;GNG3;GNG2;GSTA4;FLT3;STAT4;CALM3;LAMB1;MET;IL12RB2
Hepatitis B	1	PRKCG;CCNA1;EGR3;STAT4
Neurotrophin signaling pathway	1	BDNF;CAMK4;CALM3
Metabolism of xenobiotics by cytochrome P450	1	GSTA4;CYP2E1
Citrate cycle (TCA cycle	0.473643	1.17778	MDH1
Glyoxylate and dicarboxylate metabolism	1	MDH1
Hepatocellular carcinoma	1	PRKCG;WNT10B;GSTA4;MET
Alzheimer disease	1	GRIN2A;NDUFA5;CALM3;SNCA
SNARE interactions in vesicular transport	1	STX1A
ECM-receptor interaction	1	SV2B;LAMB1
Relaxin signaling pathway	1	GNG3;GNG2;RXFP1
Prion diseases	1	EGR1
Aldosterone-regulated sodium reabsorption	1	PRKCG
Transcriptional misregulation in cancer	1	CCNA1;FLT3;MET;DUSP6
Pyruvate metabolism	1	MDH1
Protein digestion and absorption	1	COL24A1;COL5A2
Ferroptosis	1	GSS
Fc gamma R-mediated phagocytosis	1	PRKCG;PAK1
Th1 and Th2 cell differentiation	1	STAT4;IL12RB2
GnRH signaling pathway	1	EGR1;CALM3
Tryptophan metabolism	1	KYAT3
Amoebiasis	1	PRKCG;LAMB1
Hematopoietic cell lineage	1	FLT3;CD38
Proteoglycans in cancer	1	PRKCG;WNT10B;PAK1;MET
ABC transporters	1	ABCC12
Basal transcription factors	1	TAF9
Glycosphingolipid biosynthesis	1	ST6GALNAC5
Phosphatidylinositol signaling system	1	PRKCG;CALM3
Progesterone-mediated oocyte maturation	1	CCNA1;MAD2L1
mTOR signaling pathway	1	PRKCG;WNT10B;ATP6V1G2
HIF-1 signaling pathway	1	PRKCG;ENO2
Inflammatory mediator regulation of TRP channels	1	PRKCG;CALM3
Sphingolipid metabolism	1	B4GALT6
Arginine and proline metabolism	1	CKMT1B
N-Glycan biosynthesis	1	ST6GAL2
Vibrio cholerae infection	1	ATP6V1G2
Parathyroid hormone synthesis, secretion and action	1	PRKCG;EGR1
Hippo signaling pathway	1	WNT10B;PAK1;DLG3
Amyotrophic lateral sclerosis (ALS	0.66432	0.379169	GRIN2A
Fanconi anemia pathway	1	UBE2T
Regulation of lipolysis in adipocytes	1	NPY
Human cytomegalovirus infection	1	PRKCG;GNG3;GNG2;CALM3
Pyrimidine metabolism	1	ENTPD3
Thyroid hormone signaling pathway	1	PRKCG;RCAN2
VEGF signaling pathway	1	PRKCG
Long-term depression	1	PRKCG
Basal cell carcinoma	1	WNT10B
Cell cycle	1	CCNA1;MAD2L1
Oocyte meiosis	1	CALM3;MAD2L1
Kaposi sarcoma-associated herpesvirus infection	1	GNG3;GNG2;CALM3
Aminoacyl-tRNA biosynthesis	1	FARSB
Non-small cell lung cancer	1	PRKCG
PI3K-Akt signaling pathway	1	GNG3;GNG2;BDNF;FLT3;LAMB1;MET
Glycolysis / Gluconeogenesis	1	ENO2
Natural killer cell mediated cytotoxicity	1	PRKCG;PAK1
Chemokine signaling pathway	1	PAK1;GNG3;GNG2
Vascular smooth muscle contraction	1	PRKCG;CALM3
Adipocytokine signaling pathway	1	NPY
Oxidative phosphorylation	1	ATP6V1G2;NDUFA5
Huntington disease	1	NDUFA5;BDNF;DNAH5
Adherens junction	1	MET
Arrhythmogenic right ventricular cardiomyopathy (ARVC	0.786025	0.158108	CACNG3
Melanoma	1	MET
Bacterial invasion of epithelial cells	1	MET
PPAR signaling pathway	1	SLC27A2
Thyroid hormone synthesis	1	PRKCG
Fluid shear stress and atherosclerosis	1	GSTA4;CALM3
Viral carcinogenesis	1	CCNA1;EGR3;HDAC9
Pertussis	1	CALM3
Parkinson disease	1	NDUFA5;SNCA
Cardiac muscle contraction	1	CACNG3
Adrenergic signaling in cardiomyocytes	1	CALM3;CACNG3
RNA degradation	1	ENO2
Gastric cancer	1	WNT10B;MET
Non-alcoholic fatty liver disease (NAFLD	0.826507	0.12093	NDUFA5;CYP2E1
Human papillomavirus infection	1	WNT10B;CCNA1;ATP6V1G2;DLG3;LAMB1
Peroxisome	1	SLC27A2
Regulation of actin cytoskeleton	1	PAK1;CHRM4;IQGAP3
Phagosome	1	ATP6V1G2;DYNC1I1
Hypertrophic cardiomyopathy (HCM	0.838119	0.0982312	CACNG3
Salmonella infection	1	DYNC1I1
Human T-cell leukemia virus 1 infection	1	EGR1;CCNA1;MAD2L1
Gap junction	1	PRKCG
Wnt signaling pathway	1	PRKCG;WNT10B
Cellular senescence	1	CCNA1;CALM3
Dilated cardiomyopathy (DCM	0.857687	0.0797634	CACNG3
Rheumatoid arthritis	1	ATP6V1G2
JAK-STAT signaling pathway	1	STAT4;IL12RB2
Small cell lung cancer	1	LAMB1
cGMP-PKG signaling pathway	1	CALM3;CNGB1
Glycerophospholipid metabolism	1	GPCPD1
AGE-RAGE signaling pathway in diabetic complications	1	EGR1
Ribosome biogenesis in eukaryotes	1	REXO5
T cell receptor signaling pathway	1	PAK1
Longevity regulating pathway	1	CAMK4
Glucagon signaling pathway	1	CALM3
Insulin resistance	1	SLC27A2
Leukocyte transendothelial migration	1	PRKCG
Toxoplasmosis	1	LAMB1
Sphingolipid signaling pathway	1	PRKCG
AMPK signaling pathway	1	CCNA1
Epstein-Barr virus infection	1	CCNA1;ENTPD3
Lysosome	1	AP1S1
Osteoclast differentiation	1	CAMK4
FoxO signaling pathway	1	PLK2
Systemic lupus erythematosus	1	GRIN2A
Estrogen signaling pathway	1	CALM3
Insulin signaling pathway	1	CALM3
Signaling pathways regulating pluripotency of stem cells	1	WNT10B
Cytokine-cytokine receptor interaction	1	GDF10;IL1RL2;IL12RB2
MicroRNAs in cancer	1	PRKCG;CDCA5;MET
Cell adhesion molecules (CAMs	0.955441	0.0148634	NRXN3
Breast cancer	1	WNT10B
Thermogenesis	1	NDUFA5;CNR1
Cushing syndrome	1	WNT10B
Necroptosis	1	STAT4
Protein processing in endoplasmic reticulum	1	DNAJC5G
Tight junction	1	DLG3
Tuberculosis	1	CALM3
Olfactory transduction	1	OR2L13;CALM3;NCALD;CNGB1
Endocytosis	1	ARF5
Herpes simplex virus 1 infection	1	ZNF596

## Sheet: Table S9
Table S9: Module Membership in Females in Brain
Gene Symbol	Module	Hub Gene in Disease Associated Module?	Hub Gene in ApoE4:Disease Interaction Module?
LINC01128	turquoise	FALSE	FALSE
NOC2L	grey	FALSE	FALSE
KLHL17	blue	FALSE	FALSE
ISG15	brown	FALSE	FALSE
AGRN	blue	FALSE	FALSE
C1orf159	blue	FALSE	FALSE
SDF4	blue	FALSE	FALSE
B3GALT6	brown	FALSE	FALSE
UBE2J2	blue	FALSE	FALSE
SCNN1D	blue	FALSE	FALSE
ACAP3	blue	FALSE	FALSE
PUSL1	brown	FALSE	FALSE
INTS11	blue	FALSE	FALSE
CPTP	blue	FALSE	FALSE
DVL1	blue	FALSE	FALSE
MXRA8	blue	FALSE	FALSE
AURKAIP1	brown	FALSE	FALSE
CCNL2	grey	FALSE	FALSE
MRPL20-AS1	brown	FALSE	FALSE
MRPL20	grey	FALSE	FALSE
ANKRD65	blue	FALSE	FALSE
VWA1	grey	FALSE	FALSE
ATAD3B	blue	FALSE	FALSE
ATAD3A	brown	FALSE	FALSE
TMEM240	brown	FALSE	FALSE
SSU72	green	FALSE	FALSE
FNDC10	blue	FALSE	FALSE
MIB2	blue	FALSE	FALSE
CDK11B	blue	FALSE	FALSE
SLC35E2B	blue	FALSE	FALSE
SLC35E2A	grey	FALSE	FALSE
NADK	grey	FALSE	FALSE
GNB1	turquoise	FALSE	FALSE
CFAP74	green	FALSE	FALSE
GABRD	red	FALSE	FALSE
PRKCZ	red	FALSE	FALSE
PRKCZ-AS1	blue	FALSE	FALSE
FAAP20	blue	FALSE	FALSE
SKI	blue	FALSE	FALSE
MORN1	green	FALSE	FALSE
	green	FALSE	FALSE
RER1	grey	FALSE	FALSE
PEX10	grey	FALSE	FALSE
PLCH2	blue	FALSE	FALSE
PANK4	green	FALSE	FALSE
TNFRSF14	blue	FALSE	FALSE
PRXL2B	green	FALSE	FALSE
TTC34	blue	FALSE	FALSE
PRDM16-DT	blue	FALSE	FALSE
PRDM16	greenyellow	FALSE	FALSE
MEGF6	blue	FALSE	FALSE
TPRG1L	turquoise	FALSE	FALSE
WRAP73	blue	FALSE	FALSE
TP73-AS1	grey	FALSE	FALSE
LRRC47	grey	FALSE	FALSE
CEP104	pink	FALSE	FALSE
DFFB	grey	FALSE	FALSE
C1orf174	grey	FALSE	FALSE
AJAP1	red	FALSE	FALSE
NPHP4	green	FALSE	FALSE
KCNAB2	red	FALSE	FALSE
CHD5	green	FALSE	FALSE
RPL22	grey	FALSE	FALSE
RNF207	green	FALSE	FALSE
ICMT	grey	FALSE	FALSE
GPR153	green	FALSE	FALSE
ACOT7	red	FALSE	FALSE
TNFRSF25	green	FALSE	FALSE
PLEKHG5	green	FALSE	FALSE
NOL9	blue	FALSE	FALSE
ZBTB48	brown	FALSE	FALSE
KLHL21	grey	FALSE	FALSE
PHF13	grey	FALSE	FALSE
THAP3	brown	FALSE	FALSE
DNAJC11	grey	FALSE	FALSE
CAMTA1	turquoise	FALSE	FALSE
VAMP3	yellow	FALSE	FALSE
PER3	grey	FALSE	FALSE
PARK7	grey	FALSE	FALSE
ERRFI1	grey	FALSE	FALSE
SLC45A1	red	FALSE	FALSE
RERE	grey	FALSE	FALSE
ENO1	grey	FALSE	FALSE
SLC2A5	grey	FALSE	FALSE
H6PD	purple	FALSE	FALSE
SPSB1	grey	FALSE	FALSE
SLC25A33	grey	FALSE	FALSE
TMEM201	blue	FALSE	FALSE
PIK3CD	blue	FALSE	FALSE
CLSTN1	red	FALSE	FALSE
CTNNBIP1	brown	FALSE	FALSE
LZIC	yellow	FALSE	FALSE
NMNAT1	pink	FALSE	FALSE
RBP7	grey	FALSE	FALSE
UBE4B	grey	FALSE	FALSE
KIF1B	grey	FALSE	FALSE
PGD	grey	FALSE	FALSE
DFFA	purple	FALSE	FALSE
PEX14	green	FALSE	FALSE
TARDBP	grey	FALSE	FALSE
MASP2	grey	FALSE	FALSE
SRM	blue	FALSE	FALSE
EXOSC10	grey	FALSE	FALSE
MTOR	grey	FALSE	FALSE
UBIAD1	grey	FALSE	FALSE
DISP3	blue	FALSE	FALSE
FBXO2	grey	FALSE	FALSE
FBXO44	green	FALSE	FALSE
FBXO6	grey	FALSE	FALSE
MAD2L2	brown	FALSE	FALSE
DRAXIN	grey	FALSE	FALSE
AGTRAP	grey	FALSE	FALSE
MTHFR	blue	FALSE	FALSE
CLCN6	green	FALSE	FALSE
KIAA2013	blue	FALSE	FALSE
PLOD1	purple	FALSE	FALSE
MFN2	grey	FALSE	FALSE
MIIP	brown	FALSE	FALSE
TNFRSF1B	grey	FALSE	FALSE
VPS13D	grey	FALSE	FALSE
DHRS3	grey	FALSE	FALSE
PDPN	grey	FALSE	FALSE
PRDM2	green	FALSE	FALSE
KAZN	green	FALSE	FALSE
TMEM51	grey	FALSE	FALSE
FHAD1	grey	FALSE	FALSE
EFHD2	green	FALSE	FALSE
CASP9	blue	FALSE	FALSE
DNAJC16	turquoise	FALSE	FALSE
AGMAT	brown	FALSE	FALSE
DDI2	grey	FALSE	FALSE
PLEKHM2	grey	FALSE	FALSE
SLC25A34	blue	FALSE	FALSE
FBLIM1	grey	FALSE	FALSE
	grey	FALSE	FALSE
SPEN	grey	FALSE	FALSE
ZBTB17	blue	FALSE	FALSE
SRARP	purple	FALSE	FALSE
FAM131C	blue	FALSE	FALSE
EPHA2	grey	FALSE	FALSE
CPLANE2	blue	FALSE	FALSE
FBXO42	grey	FALSE	FALSE
SZRD1	greenyellow	FALSE	FALSE
NECAP2	greenyellow	FALSE	FALSE
CROCCP3	pink	FALSE	FALSE
NBPF1	grey	FALSE	FALSE
CROCCP2	blue	FALSE	FALSE
CROCC	blue	FALSE	FALSE
ATP13A2	green	FALSE	FALSE
SDHB	turquoise	FALSE	FALSE
PADI2	greenyellow	FALSE	FALSE
RCC2	grey	FALSE	FALSE
ARHGEF10L	blue	FALSE	FALSE
IGSF21	green	FALSE	FALSE
PAX7	turquoise	FALSE	FALSE
ALDH4A1	purple	FALSE	FALSE
IFFO2	grey	FALSE	FALSE
UBR4	grey	FALSE	FALSE
EMC1	brown	FALSE	FALSE
MRTO4	grey	FALSE	FALSE
AKR7A3	grey	FALSE	FALSE
AKR7A2	grey	FALSE	FALSE
SLC66A1	blue	FALSE	FALSE
CAPZB	grey	FALSE	FALSE
MICOS10	brown	FALSE	FALSE
NBL1	brown	FALSE	FALSE
TMCO4	grey	FALSE	FALSE
OTUD3	turquoise	FALSE	FALSE
PLA2G5	grey	FALSE	FALSE
UBXN10	turquoise	FALSE	FALSE
CAMK2N1	grey	FALSE	FALSE
MUL1	grey	FALSE	FALSE
FAM43B	brown	FALSE	FALSE
PINK1	grey	FALSE	FALSE
PINK1-AS	pink	FALSE	FALSE
DDOST	grey	FALSE	FALSE
KIF17	red	FALSE	FALSE
SH2D5	red	TRUE	FALSE
HP1BP3	yellow	FALSE	FALSE
EIF4G3	turquoise	FALSE	FALSE
ECE1	greenyellow	TRUE	FALSE
NBPF3	grey	FALSE	FALSE
ALPL	grey	FALSE	FALSE
RAP1GAP	red	FALSE	FALSE
USP48	grey	FALSE	FALSE
HSPG2	purple	FALSE	FALSE
LINC00339	grey	FALSE	FALSE
CDC42	black	FALSE	FALSE
ZBTB40	grey	FALSE	FALSE
C1QA	grey	FALSE	FALSE
C1QC	grey	FALSE	FALSE
C1QB	grey	FALSE	FALSE
EPHB2	green	FALSE	FALSE
KDM1A	turquoise	FALSE	FALSE
LUZP1	red	FALSE	FALSE
HNRNPR	magenta	FALSE	FALSE
ZNF436	grey	FALSE	FALSE
ZNF436-AS1	grey	FALSE	FALSE
TCEA3	grey	FALSE	FALSE
ASAP3	grey	FALSE	FALSE
ID3	grey	FALSE	FALSE
RPL11	grey	FALSE	FALSE
ELOA	grey	FALSE	FALSE
PITHD1	turquoise	FALSE	FALSE
LYPLA2	brown	FALSE	FALSE
GALE	grey	FALSE	FALSE
HMGCL	grey	FALSE	FALSE
FUCA1	turquoise	FALSE	FALSE
PNRC2	grey	FALSE	FALSE
SRSF10	magenta	FALSE	FALSE
IFNLR1	grey	FALSE	FALSE
STPG1	turquoise	FALSE	FALSE
NIPAL3	grey	FALSE	FALSE
RCAN3	grey	FALSE	FALSE
SRRM1	pink	FALSE	FALSE
CLIC4	yellow	FALSE	FALSE
SYF2	grey	FALSE	FALSE
RSRP1	grey	FALSE	FALSE
TMEM50A	grey	FALSE	FALSE
MACO1	turquoise	FALSE	FALSE
LDLRAP1	purple	FALSE	FALSE
MAN1C1	grey	FALSE	FALSE
SELENON	purple	FALSE	FALSE
MTFR1L	grey	FALSE	FALSE
AUNIP	grey	FALSE	FALSE
PAQR7	blue	FALSE	FALSE
STMN1	turquoise	FALSE	FALSE
PAFAH2	grey	FALSE	FALSE
EXTL1	green	TRUE	FALSE
PDIK1L	turquoise	FALSE	FALSE
CNKSR1	blue	FALSE	FALSE
CEP85	grey	FALSE	FALSE
SH3BGRL3	blue	FALSE	FALSE
UBXN11	brown	FALSE	FALSE
DHDDS	green	FALSE	FALSE
HMGN2	grey	FALSE	FALSE
RPS6KA1	grey	FALSE	FALSE
ARID1A	grey	FALSE	FALSE
PIGV	grey	FALSE	FALSE
ZDHHC18	blue	FALSE	FALSE
GPN2	brown	FALSE	FALSE
GPATCH3	brown	FALSE	FALSE
NUDC	green	FALSE	FALSE
TRNP1	red	FALSE	FALSE
SLC9A1	red	FALSE	FALSE
WDTC1	blue	FALSE	FALSE
TMEM222	brown	FALSE	FALSE
MAP3K6	grey	FALSE	FALSE
WASF2	greenyellow	FALSE	FALSE
AHDC1	blue	FALSE	FALSE
FGR	grey	FALSE	FALSE
IFI6	brown	FALSE	FALSE
FAM76A	grey	FALSE	FALSE
STX12	black	FALSE	FALSE
PPP1R8	grey	FALSE	FALSE
THEMIS2	grey	FALSE	FALSE
RPA2	turquoise	FALSE	FALSE
XKR8	purple	FALSE	FALSE
EYA3	grey	FALSE	FALSE
PTAFR	grey	FALSE	FALSE
DNAJC8	grey	FALSE	FALSE
ATP5IF1	red	FALSE	FALSE
SESN2	grey	FALSE	FALSE
MED18	brown	FALSE	FALSE
PHACTR4	pink	FALSE	FALSE
RCC1	grey	FALSE	FALSE
SNHG3	grey	FALSE	FALSE
TRNAU1AP	pink	FALSE	FALSE
SNHG12	grey	FALSE	FALSE
TAF12	grey	FALSE	FALSE
GMEB1	grey	FALSE	FALSE
YTHDF2	turquoise	FALSE	FALSE
OPRD1	green	FALSE	FALSE
EPB41	grey	FALSE	FALSE
SRSF4	grey	FALSE	FALSE
MECR	grey	FALSE	FALSE
PTPRU	blue	FALSE	FALSE
LAPTM5	grey	FALSE	FALSE
SDC3	greenyellow	FALSE	FALSE
PUM1	grey	FALSE	FALSE
NKAIN1	grey	FALSE	FALSE
SNRNP40	grey	FALSE	FALSE
ZCCHC17	grey	FALSE	FALSE
FABP3	turquoise	FALSE	FALSE
TINAGL1	purple	FALSE	FALSE
PEF1	grey	FALSE	FALSE
COL16A1	grey	FALSE	FALSE
ADGRB2	green	FALSE	FALSE
PTP4A2	salmon	FALSE	FALSE
KHDRBS1	grey	FALSE	FALSE
TMEM39B	blue	FALSE	FALSE
KPNA6	grey	FALSE	FALSE
TXLNA	purple	FALSE	FALSE
CCDC28B	grey	FALSE	FALSE
IQCC	grey	FALSE	FALSE
TMEM234	blue	FALSE	FALSE
EIF3I	grey	FALSE	FALSE
HDAC1	greenyellow	FALSE	FALSE
MARCKSL1	grey	FALSE	FALSE
BSDC1	grey	FALSE	FALSE
ZBTB8B	pink	FALSE	FALSE
ZBTB8A	grey	FALSE	FALSE
ZBTB8OS	grey	FALSE	FALSE
RBBP4	grey	FALSE	FALSE
SYNC	grey	FALSE	FALSE
KIAA1522	blue	FALSE	FALSE
YARS	turquoise	FALSE	FALSE
S100PBP	salmon	FALSE	FALSE
FNDC5	turquoise	FALSE	FALSE
HPCA	red	FALSE	FALSE
TMEM54	blue	FALSE	FALSE
RNF19B	turquoise	FALSE	FALSE
AK2	yellow	FALSE	FALSE
AZIN2	grey	FALSE	FALSE
TRIM62	purple	FALSE	FALSE
ZNF362	blue	FALSE	FALSE
PHC2	grey	FALSE	FALSE
ZSCAN20	grey	FALSE	FALSE
CSMD2	green	FALSE	FALSE
SMIM12	grey	FALSE	FALSE
GJA4	grey	FALSE	FALSE
DLGAP3	blue	FALSE	FALSE
ZMYM6	grey	FALSE	FALSE
ZMYM1	magenta	FALSE	FALSE
SFPQ	grey	FALSE	FALSE
ZMYM4	grey	FALSE	FALSE
KIAA0319L	blue	FALSE	FALSE
NCDN	red	FALSE	FALSE
TFAP2E	grey	FALSE	FALSE
PSMB2	grey	FALSE	FALSE
C1orf216	turquoise	FALSE	FALSE
AGO4	grey	FALSE	FALSE
AGO1	grey	FALSE	FALSE
AGO3	pink	FALSE	FALSE
ADPRHL2	brown	FALSE	FALSE
TRAPPC3	grey	FALSE	FALSE
MAP7D1	blue	FALSE	FALSE
THRAP3	grey	FALSE	FALSE
SH3D21	green	FALSE	FALSE
EVA1B	blue	FALSE	FALSE
STK40	grey	FALSE	FALSE
LSM10	blue	FALSE	FALSE
OSCP1	turquoise	FALSE	FALSE
MRPS15	grey	FALSE	FALSE
CSF3R	grey	FALSE	FALSE
GRIK3	green	FALSE	FALSE
MEAF6	turquoise	FALSE	FALSE
SNIP1	grey	FALSE	FALSE
DNALI1	grey	FALSE	FALSE
GNL2	grey	FALSE	FALSE
C1orf109	turquoise	FALSE	FALSE
EPHA10	red	FALSE	FALSE
MANEAL	red	FALSE	FALSE
YRDC	turquoise	FALSE	FALSE
C1orf122	brown	FALSE	FALSE
MTF1	pink	FALSE	FALSE
INPP5B	pink	FALSE	FALSE
SF3A3	grey	FALSE	FALSE
FHL3	blue	FALSE	FALSE
UTP11	turquoise	FALSE	FALSE
POU3F1	brown	FALSE	FALSE
RRAGC	grey	FALSE	FALSE
MYCBP	grey	FALSE	FALSE
RHBDL2	pink	FALSE	FALSE
AKIRIN1	grey	FALSE	FALSE
NDUFS5	turquoise	FALSE	FALSE
MACF1	tan	FALSE	FALSE
PABPC4	grey	FALSE	FALSE
HEYL	grey	FALSE	FALSE
HPCAL4	turquoise	FALSE	FALSE
PPIE	grey	FALSE	FALSE
BMP8B	grey	FALSE	FALSE
TRIT1	grey	FALSE	FALSE
MFSD2A	grey	FALSE	FALSE
CAP1	grey	FALSE	FALSE
PPT1	black	FALSE	FALSE
RLF	turquoise	FALSE	FALSE
ZMPSTE24	magenta	FALSE	FALSE
COL9A2	grey	FALSE	FALSE
SMAP2	red	FALSE	FALSE
ZFP69B	grey	FALSE	FALSE
ZFP69	grey	FALSE	FALSE
ZNF684	grey	FALSE	FALSE
RIMS3	red	FALSE	FALSE
NFYC	grey	FALSE	FALSE
KCNQ4	green	FALSE	FALSE
CTPS1	turquoise	FALSE	FALSE
SCMH1	grey	FALSE	FALSE
HIVEP3	blue	FALSE	FALSE
FOXJ3	grey	FALSE	FALSE
RIMKLA	turquoise	FALSE	FALSE
ZMYND12	grey	FALSE	FALSE
PPCS	grey	FALSE	FALSE
CCDC30	pink	FALSE	FALSE
PPIH	turquoise	FALSE	FALSE
YBX1	grey	FALSE	FALSE
P3H1	blue	FALSE	FALSE
C1orf50	grey	FALSE	FALSE
SVBP	grey	FALSE	FALSE
ERMAP	grey	FALSE	FALSE
ZNF691	grey	FALSE	FALSE
SLC2A1	grey	FALSE	FALSE
SLC2A1-AS1	pink	FALSE	FALSE
EBNA1BP2	turquoise	FALSE	FALSE
TMEM125	grey	FALSE	FALSE
TIE1	purple	FALSE	FALSE
ELOVL1	salmon	FALSE	FALSE
MED8	turquoise	FALSE	FALSE
SZT2	grey	FALSE	FALSE
HYI	blue	FALSE	FALSE
PTPRF	grey	FALSE	FALSE
KDM4A	green	FALSE	FALSE
ST3GAL3	green	FALSE	FALSE
IPO13	grey	FALSE	FALSE
DPH2	grey	FALSE	FALSE
ATP6V0B	grey	FALSE	FALSE
B4GALT2	blue	FALSE	FALSE
CCDC24	blue	FALSE	FALSE
SLC6A9	purple	FALSE	FALSE
DMAP1	blue	FALSE	FALSE
ERI3	brown	FALSE	FALSE
RNF220	blue	FALSE	FALSE
TMEM53	brown	FALSE	FALSE
ARMH1	blue	FALSE	FALSE
RPS8	grey	FALSE	FALSE
PLK3	grey	FALSE	FALSE
BTBD19	blue	FALSE	FALSE
PTCH2	blue	FALSE	FALSE
EIF2B3	turquoise	FALSE	FALSE
HECTD3	blue	FALSE	FALSE
UROD	grey	FALSE	FALSE
ZSWIM5	grey	FALSE	FALSE
MUTYH	purple	FALSE	FALSE
TOE1	grey	FALSE	FALSE
TESK2	salmon	FALSE	FALSE
CCDC163	grey	FALSE	FALSE
MMACHC	grey	FALSE	FALSE
PRDX1	magenta	FALSE	FALSE
AKR1A1	grey	FALSE	FALSE
NASP	salmon	FALSE	FALSE
GPBP1L1	yellow	FALSE	FALSE
TMEM69	grey	FALSE	FALSE
IPP	grey	FALSE	FALSE
MAST2	blue	FALSE	FALSE
PIK3R3	grey	FALSE	FALSE
POMGNT1	grey	FALSE	FALSE
LURAP1	grey	FALSE	FALSE
LRRC41	grey	FALSE	FALSE
UQCRH	turquoise	FALSE	FALSE
NSUN4	grey	FALSE	FALSE
FAAH	brown	FALSE	FALSE
MKNK1	pink	FALSE	FALSE
MOB3C	greenyellow	FALSE	FALSE
ATPAF1	grey	FALSE	FALSE
EFCAB14	tan	FALSE	FALSE
CYP4X1	turquoise	FALSE	FALSE
TAL1	grey	FALSE	FALSE
STIL	grey	FALSE	FALSE
CMPK1	magenta	FALSE	FALSE
SPATA6	yellow	FALSE	FALSE
AGBL4	red	FALSE	FALSE
BEND5	red	FALSE	FALSE
ELAVL4	turquoise	FALSE	FALSE
FAF1	turquoise	FALSE	FALSE
CDKN2C	grey	FALSE	FALSE
RNF11	turquoise	FALSE	FALSE
TTC39A	turquoise	FALSE	FALSE
EPS15	black	FALSE	FALSE
OSBPL9	yellow	FALSE	FALSE
NRDC	grey	FALSE	FALSE
RAB3B	turquoise	FALSE	FALSE
TXNDC12	grey	FALSE	FALSE
KTI12	turquoise	FALSE	FALSE
BTF3L4	turquoise	FALSE	FALSE
ZFYVE9	turquoise	FALSE	FALSE
CC2D1B	grey	FALSE	FALSE
PRPF38A	grey	FALSE	FALSE
TUT4	pink	FALSE	FALSE
GPX7	grey	FALSE	FALSE
COA7	turquoise	FALSE	FALSE
ZYG11B	turquoise	FALSE	FALSE
ECHDC2	purple	FALSE	FALSE
SCP2	black	FALSE	FALSE
PODN	grey	FALSE	FALSE
CPT2	grey	FALSE	FALSE
CZIB	grey	FALSE	FALSE
MAGOH	grey	FALSE	FALSE
LRP8	grey	FALSE	FALSE
GLIS1	blue	FALSE	FALSE
NDC1	black	FALSE	FALSE
YIPF1	grey	FALSE	FALSE
HSPB11	turquoise	FALSE	FALSE
LRRC42	grey	FALSE	FALSE
TMEM59	black	FALSE	FALSE
TCEANC2	purple	FALSE	FALSE
CYB5RL	pink	FALSE	FALSE
MRPL37	red	FALSE	FALSE
SSBP3	green	FALSE	FALSE
SSBP3-AS1	pink	FALSE	FALSE
ACOT11	pink	FALSE	FALSE
MROH7	pink	FALSE	FALSE
PARS2	grey	FALSE	FALSE
DHCR24	turquoise	FALSE	FALSE
USP24	yellow	FALSE	FALSE
PLPP3	tan	FALSE	FALSE
PRKAA2	turquoise	FALSE	FALSE
DAB1	turquoise	FALSE	FALSE
OMA1	yellow	FALSE	FALSE
MYSM1	turquoise	FALSE	FALSE
JUN	grey	FALSE	FALSE
FGGY	grey	FALSE	FALSE
HOOK1	turquoise	FALSE	FALSE
CYP2J2	tan	FALSE	FALSE
LINC01748	grey	FALSE	FALSE
NFIA	greenyellow	FALSE	FALSE
TM2D1	black	FALSE	FALSE
PATJ	grey	FALSE	FALSE
USP1	magenta	FALSE	FALSE
DOCK7	tan	FALSE	FALSE
ATG4C	yellow	FALSE	FALSE
ALG6	black	FALSE	FALSE
ITGB3BP	grey	FALSE	FALSE
EFCAB7	turquoise	FALSE	FALSE
PGM1	grey	FALSE	FALSE
ROR1	grey	FALSE	FALSE
CACHD1	tan	FALSE	FALSE
RAVER2	yellow	FALSE	FALSE
JAK1	grey	FALSE	FALSE
AK4	tan	FALSE	FALSE
DNAJC6	turquoise	FALSE	FALSE
LEPROT	tan	FALSE	FALSE
LEPR	magenta	FALSE	FALSE
PDE4B	yellow	FALSE	FALSE
SGIP1	turquoise	FALSE	FALSE
TCTEX1D1	turquoise	FALSE	FALSE
WDR78	grey	FALSE	FALSE
MIER1	magenta	FALSE	FALSE
SLC35D1	yellow	FALSE	FALSE
IL12RB2	grey	FALSE	FALSE
SERBP1	yellow	FALSE	FALSE
GADD45A	grey	FALSE	FALSE
GNG12	tan	TRUE	FALSE
DIRAS3	grey	FALSE	FALSE
WLS	tan	TRUE	FALSE
LRRC7	turquoise	FALSE	FALSE
LRRC40	turquoise	FALSE	FALSE
SRSF11	pink	FALSE	FALSE
ANKRD13C	turquoise	FALSE	FALSE
HHLA3	grey	FALSE	FALSE
CTH	grey	FALSE	FALSE
ZRANB2	black	FALSE	FALSE
NEGR1	turquoise	FALSE	FALSE
FPGT	magenta	FALSE	FALSE
ERICH3	turquoise	FALSE	FALSE
CRYZ	black	FALSE	FALSE
TYW3	grey	FALSE	FALSE
SLC44A5	turquoise	TRUE	TRUE
ACADM	magenta	FALSE	FALSE
RABGGTB	black	FALSE	FALSE
ST6GALNAC3	yellow	FALSE	FALSE
ST6GALNAC5	turquoise	FALSE	FALSE
PIGK	turquoise	FALSE	FALSE
AK5	turquoise	FALSE	FALSE
	yellow	FALSE	FALSE
USP33	turquoise	FALSE	FALSE
MIGA1	turquoise	FALSE	FALSE
NEXN	pink	FALSE	FALSE
FUBP1	magenta	FALSE	FALSE
DNAJB4	grey	FALSE	FALSE
IFI44L	grey	FALSE	FALSE
IFI44	yellow	FALSE	FALSE
ADGRL4	grey	FALSE	FALSE
ADGRL2	turquoise	FALSE	FALSE
TTLL7	salmon	FALSE	FALSE
PRKACB	turquoise	FALSE	FALSE
RPF1	grey	FALSE	FALSE
GNG5	grey	FALSE	FALSE
CTBS	magenta	FALSE	FALSE
SSX2IP	turquoise	FALSE	FALSE
LPAR3	grey	FALSE	FALSE
C1orf52	turquoise	FALSE	FALSE
BCL10	grey	FALSE	FALSE
DDAH1	grey	FALSE	FALSE
CCN1	grey	FALSE	FALSE
ZNHIT6	yellow	FALSE	FALSE
COL24A1	grey	FALSE	FALSE
ODF2L	grey	FALSE	FALSE
CLCA4	salmon	TRUE	FALSE
SH3GLB1	tan	FALSE	FALSE
SELENOF	magenta	FALSE	FALSE
HS2ST1	magenta	FALSE	FALSE
LMO4	turquoise	FALSE	FALSE
PKN2	yellow	FALSE	FALSE
GTF2B	turquoise	FALSE	FALSE
KYAT3	turquoise	FALSE	FALSE
RBMXL1	yellow	FALSE	FALSE
GBP3	yellow	FALSE	FALSE
GBP1	grey	FALSE	FALSE
GBP2	grey	FALSE	FALSE
GBP4	grey	FALSE	FALSE
LRRC8B	turquoise	TRUE	TRUE
LRRC8C-DT	grey	FALSE	FALSE
LRRC8C	grey	FALSE	FALSE
LRRC8D	yellow	FALSE	FALSE
ZNF326	yellow	FALSE	FALSE
LINC02609	turquoise	FALSE	FALSE
ZNF644	magenta	FALSE	FALSE
CDC7	turquoise	FALSE	FALSE
TGFBR3	tan	FALSE	FALSE
EPHX4	turquoise	FALSE	FALSE
BTBD8	grey	FALSE	FALSE
GLMN	turquoise	FALSE	FALSE
RPAP2	grey	FALSE	FALSE
EVI5	grey	FALSE	FALSE
RPL5	grey	FALSE	FALSE
DIPK1A	turquoise	FALSE	FALSE
MTF2	grey	FALSE	FALSE
TMED5	magenta	FALSE	FALSE
CCDC18	pink	FALSE	FALSE
DR1	black	FALSE	FALSE
FNBP1L	yellow	FALSE	FALSE
BCAR3	greenyellow	FALSE	FALSE
DNTTIP2	grey	FALSE	FALSE
GCLM	grey	FALSE	FALSE
ARHGAP29	yellow	FALSE	FALSE
ABCD3	magenta	FALSE	FALSE
F3	grey	FALSE	FALSE
SLC44A3-AS1	grey	FALSE	FALSE
SLC44A3	grey	FALSE	FALSE
CNN3	yellow	FALSE	FALSE
	grey	FALSE	FALSE
ALG14	grey	FALSE	FALSE
TLCD4	turquoise	FALSE	FALSE
LINC02607	turquoise	FALSE	FALSE
PTBP2	black	FALSE	FALSE
DPYD	yellow	FALSE	FALSE
MIR137HG	green	FALSE	FALSE
SNX7	magenta	FALSE	FALSE
PLPPR5	turquoise	FALSE	FALSE
PLPPR4	turquoise	FALSE	FALSE
PALMD	grey	FALSE	FALSE
AGL	black	FALSE	FALSE
SLC35A3	grey	FALSE	FALSE
MFSD14A	magenta	FALSE	FALSE
SASS6	grey	FALSE	FALSE
TRMT13	yellow	FALSE	FALSE
LRRC39	grey	FALSE	FALSE
DBT	grey	FALSE	FALSE
RTCA	turquoise	FALSE	FALSE
CDC14A	tan	FALSE	FALSE
GPR88	turquoise	FALSE	FALSE
EXTL2	turquoise	FALSE	FALSE
SLC30A7	grey	FALSE	FALSE
DPH5	grey	FALSE	FALSE
S1PR1	tan	FALSE	FALSE
OLFM3	turquoise	FALSE	FALSE
COL11A1	grey	FALSE	FALSE
RNPC3	pink	FALSE	FALSE
AMY2B	grey	FALSE	FALSE
PRMT6	turquoise	FALSE	FALSE
NTNG1	grey	FALSE	FALSE
VAV3	grey	FALSE	FALSE
SLC25A24	black	FALSE	FALSE
FAM102B	turquoise	FALSE	FALSE
HENMT1	turquoise	FALSE	FALSE
PRPF38B	pink	FALSE	FALSE
STXBP3	yellow	FALSE	FALSE
GPSM2	tan	FALSE	FALSE
CLCC1	grey	FALSE	FALSE
WDR47	turquoise	FALSE	FALSE
TAF13	grey	FALSE	FALSE
TMEM167B	black	FALSE	FALSE
KIAA1324	red	FALSE	FALSE
SARS	turquoise	FALSE	FALSE
CELSR2	green	FALSE	FALSE
PSRC1	grey	FALSE	FALSE
SORT1	grey	FALSE	FALSE
PSMA5	turquoise	FALSE	FALSE
ATXN7L2	blue	FALSE	FALSE
CYB561D1	blue	FALSE	FALSE
AMIGO1	turquoise	FALSE	FALSE
GPR61	turquoise	FALSE	FALSE
GNAI3	yellow	FALSE	FALSE
AMPD2	green	FALSE	FALSE
GSTM4	grey	FALSE	FALSE
GSTM2	greenyellow	FALSE	FALSE
GSTM5	grey	FALSE	FALSE
GSTM3	grey	FALSE	FALSE
CSF1	greenyellow	FALSE	FALSE
AHCYL1	tan	FALSE	FALSE
STRIP1	grey	FALSE	FALSE
SLC6A17	red	FALSE	FALSE
KCNC4	blue	FALSE	FALSE
RBM15	grey	FALSE	FALSE
SLC16A4	grey	FALSE	FALSE
LAMTOR5	grey	FALSE	FALSE
KCNA2	turquoise	FALSE	FALSE
CD53	grey	FALSE	FALSE
LRIF1	grey	FALSE	FALSE
DRAM2	magenta	FALSE	FALSE
CEPT1	black	FALSE	FALSE
PIFO	grey	FALSE	FALSE
OVGP1	grey	FALSE	FALSE
WDR77	grey	FALSE	FALSE
ATP5PB	turquoise	FALSE	FALSE
C1orf162	grey	FALSE	FALSE
TMIGD3	grey	FALSE	FALSE
ADORA3	grey	FALSE	FALSE
RAP1A	magenta	FALSE	FALSE
INKA2	green	FALSE	FALSE
DDX20	turquoise	FALSE	FALSE
KCND3	turquoise	FALSE	FALSE
LINC01750	grey	FALSE	FALSE
CTTNBP2NL	yellow	FALSE	FALSE
WNT2B	grey	FALSE	FALSE
ST7L	grey	FALSE	FALSE
CAPZA1	magenta	FALSE	FALSE
MOV10	greenyellow	FALSE	FALSE
RHOC	grey	FALSE	FALSE
PPM1J	grey	FALSE	FALSE
SLC16A1	grey	FALSE	FALSE
SLC16A1-AS1	pink	FALSE	FALSE
LRIG2-DT	pink	FALSE	FALSE
LRIG2	pink	FALSE	FALSE
MAGI3	turquoise	FALSE	FALSE
PHTF1	turquoise	FALSE	FALSE
RSBN1	grey	FALSE	FALSE
AP4B1	grey	FALSE	FALSE
DCLRE1B	grey	FALSE	FALSE
HIPK1	tan	FALSE	FALSE
OLFML3	grey	FALSE	FALSE
SYT6	grey	FALSE	FALSE
TRIM33	grey	FALSE	FALSE
BCAS2	turquoise	FALSE	FALSE
DENND2C	grey	FALSE	FALSE
NRAS	black	FALSE	FALSE
CSDE1	yellow	FALSE	FALSE
SIKE1	black	FALSE	FALSE
VANGL1	grey	FALSE	FALSE
NHLH2	grey	FALSE	FALSE
SLC22A15	yellow	FALSE	FALSE
ATP1A1	red	FALSE	FALSE
CD58	yellow	FALSE	FALSE
IGSF3	turquoise	FALSE	FALSE
PTGFRN	turquoise	FALSE	FALSE
TTF2	grey	FALSE	FALSE
TRIM45	grey	FALSE	FALSE
MAN1A2	grey	FALSE	FALSE
GDAP2	grey	FALSE	FALSE
WDR3	turquoise	FALSE	FALSE
WARS2	turquoise	FALSE	FALSE
WARS2-AS1	grey	FALSE	FALSE
LINC00622	turquoise	FALSE	FALSE
ZNF697	turquoise	FALSE	FALSE
PHGDH	greenyellow	TRUE	FALSE
NOTCH2	tan	TRUE	FALSE
SEC22B	black	FALSE	FALSE
NBPF8	grey	FALSE	FALSE
NBPF26	grey	FALSE	FALSE
SRGAP2C	pink	FALSE	FALSE
NBPF15	grey	FALSE	FALSE
SRGAP2B	grey	FALSE	FALSE
LINC01145	grey	FALSE	FALSE
NBPF20	grey	FALSE	FALSE
GPR89A	grey	FALSE	FALSE
RNF115	grey	FALSE	FALSE
POLR3C	turquoise	FALSE	FALSE
NUDT17	grey	FALSE	FALSE
PIAS3	grey	FALSE	FALSE
ANKRD35	blue	FALSE	FALSE
ITGA10	grey	FALSE	FALSE
PEX11B	turquoise	FALSE	FALSE
RBM8A	grey	FALSE	FALSE
GNRHR2	turquoise	FALSE	FALSE
LIX1L	greenyellow	FALSE	FALSE
ANKRD34A	red	FALSE	FALSE
POLR3GL	grey	FALSE	FALSE
TXNIP	tan	FALSE	FALSE
NBPF12	pink	FALSE	FALSE
PRKAB2	black	FALSE	FALSE
FMO5	grey	FALSE	FALSE
CHD1L	grey	FALSE	FALSE
BCL9	grey	FALSE	FALSE
ACP6	grey	FALSE	FALSE
GPR89B	grey	FALSE	FALSE
NBPF11	grey	FALSE	FALSE
LINC01138	grey	FALSE	FALSE
NBPF14	grey	FALSE	FALSE
PDE4DIP	yellow	FALSE	FALSE
NBPF9	grey	FALSE	FALSE
NBPF19	grey	FALSE	FALSE
LINC00869	grey	FALSE	FALSE
FCGR1A	grey	FALSE	FALSE
HIST2H2BE	grey	FALSE	FALSE
BOLA1	brown	FALSE	FALSE
SV2A	red	FALSE	FALSE
SF3B4	blue	FALSE	FALSE
MTMR11	grey	FALSE	FALSE
OTUD7B	greenyellow	FALSE	FALSE
VPS45	grey	FALSE	FALSE
PLEKHO1	blue	FALSE	FALSE
ANP32E	grey	FALSE	FALSE
CA14	grey	FALSE	FALSE
APH1A	grey	FALSE	FALSE
C1orf54	grey	FALSE	FALSE
CIART	grey	FALSE	FALSE
MRPS21	grey	FALSE	FALSE
PRPF3	grey	FALSE	FALSE
RPRD2	grey	FALSE	FALSE
TARS2	green	FALSE	FALSE
ECM1	red	FALSE	FALSE
ADAMTSL4	blue	FALSE	FALSE
MCL1	grey	FALSE	FALSE
ENSA	turquoise	FALSE	FALSE
GOLPH3L	grey	FALSE	FALSE
CTSS	grey	FALSE	FALSE
CTSK	grey	FALSE	FALSE
ARNT	grey	FALSE	FALSE
SETDB1	grey	FALSE	FALSE
CERS2	grey	FALSE	FALSE
ANXA9	purple	FALSE	FALSE
MINDY1	purple	TRUE	TRUE
PRUNE1	grey	FALSE	FALSE
C1orf56	grey	FALSE	FALSE
CDC42SE1	yellow	FALSE	FALSE
MLLT11	turquoise	FALSE	FALSE
GABPB2	pink	FALSE	FALSE
SEMA6C	blue	FALSE	FALSE
SCNM1	grey	FALSE	FALSE
LYSMD1	turquoise	FALSE	FALSE
VPS72	grey	FALSE	FALSE
PIP5K1A	grey	FALSE	FALSE
PSMD4	grey	FALSE	FALSE
ZNF687	grey	FALSE	FALSE
PI4KB	grey	FALSE	FALSE
RFX5	grey	FALSE	FALSE
SELENBP1	greenyellow	FALSE	FALSE
PSMB4	turquoise	FALSE	FALSE
POGZ	grey	FALSE	FALSE
CGN	grey	FALSE	FALSE
TUFT1	turquoise	FALSE	FALSE
SNX27	grey	FALSE	FALSE
CELF3	green	FALSE	FALSE
MRPL9	turquoise	FALSE	FALSE
TDRKH	turquoise	FALSE	FALSE
THEM4	grey	FALSE	FALSE
S100A10	grey	FALSE	FALSE
S100A11	grey	FALSE	FALSE
S100A9	grey	FALSE	FALSE
S100A8	grey	FALSE	FALSE
S100A6	grey	FALSE	FALSE
S100A4	grey	FALSE	FALSE
S100A16	grey	FALSE	FALSE
S100A13	grey	FALSE	FALSE
S100A1	blue	FALSE	FALSE
CHTOP	grey	FALSE	FALSE
SNAPIN	grey	FALSE	FALSE
ILF2	grey	FALSE	FALSE
INTS3	grey	FALSE	FALSE
SLC27A3	grey	FALSE	FALSE
GATAD2B	pink	FALSE	FALSE
DENND4B	blue	FALSE	FALSE
CRTC2	blue	FALSE	FALSE
SLC39A1	grey	FALSE	FALSE
CREB3L4	grey	FALSE	FALSE
JTB	grey	FALSE	FALSE
RAB13	grey	FALSE	FALSE
RPS27	grey	FALSE	FALSE
NUP210L	pink	FALSE	FALSE
TPM3	turquoise	FALSE	FALSE
C1orf43	grey	FALSE	FALSE
UBAP2L	grey	FALSE	FALSE
HAX1	grey	FALSE	FALSE
ATP8B2	grey	FALSE	FALSE
IL6R	grey	FALSE	FALSE
SHE	grey	FALSE	FALSE
UBE2Q1	turquoise	FALSE	FALSE
CHRNB2	red	FALSE	FALSE
ADAR	grey	FALSE	FALSE
KCNN3	greenyellow	FALSE	FALSE
PMVK	grey	FALSE	FALSE
PBXIP1	greenyellow	TRUE	FALSE
PYGO2	blue	FALSE	FALSE
SHC1	grey	FALSE	FALSE
CKS1B	grey	FALSE	FALSE
FLAD1	brown	FALSE	FALSE
ZBTB7B	purple	FALSE	FALSE
ADAM15	grey	FALSE	FALSE
EFNA3	grey	FALSE	FALSE
EFNA1	grey	FALSE	FALSE
SLC50A1	grey	FALSE	FALSE
DPM3	brown	FALSE	FALSE
TRIM46	green	FALSE	FALSE
THBS3	grey	FALSE	FALSE
MTX1	grey	FALSE	FALSE
GBAP1	green	FALSE	FALSE
GBA	grey	FALSE	FALSE
FAM189B	blue	FALSE	FALSE
SCAMP3	blue	FALSE	FALSE
CLK2	grey	FALSE	FALSE
HCN3	red	FALSE	FALSE
FDPS	grey	FALSE	FALSE
RUSC1-AS1	pink	FALSE	FALSE
RUSC1	red	FALSE	FALSE
ASH1L	grey	FALSE	FALSE
MSTO1	grey	FALSE	FALSE
YY1AP1	grey	FALSE	FALSE
DAP3	grey	FALSE	FALSE
GON4L	pink	FALSE	FALSE
SYT11	grey	FALSE	FALSE
RIT1	yellow	FALSE	FALSE
KHDC4	grey	FALSE	FALSE
ARHGEF2	blue	FALSE	FALSE
SSR2	grey	FALSE	FALSE
UBQLN4	grey	FALSE	FALSE
LAMTOR2	grey	FALSE	FALSE
LMNA	grey	FALSE	FALSE
SEMA4A	green	FALSE	FALSE
SLC25A44	grey	FALSE	FALSE
PMF1	brown	FALSE	FALSE
PAQR6	grey	FALSE	FALSE
SMG5	purple	FALSE	FALSE
TMEM79	grey	FALSE	FALSE
GLMP	grey	FALSE	FALSE
CCT3	grey	FALSE	FALSE
C1orf61	grey	FALSE	FALSE
MEF2D	green	FALSE	FALSE
IQGAP3	grey	FALSE	FALSE
NAXE	brown	FALSE	FALSE
GPATCH4	grey	FALSE	FALSE
HAPLN2	grey	FALSE	FALSE
BCAN	greenyellow	FALSE	FALSE
NES	greenyellow	FALSE	FALSE
ISG20L2	pink	FALSE	FALSE
RRNAD1	blue	FALSE	FALSE
MRPL24	brown	FALSE	FALSE
HDGF	purple	FALSE	FALSE
PRCC	green	FALSE	FALSE
PEAR1	greenyellow	FALSE	FALSE
ARHGEF11	green	FALSE	FALSE
ETV3	grey	FALSE	FALSE
KIRREL1	grey	FALSE	FALSE
IFI16	grey	FALSE	FALSE
CADM3	red	FALSE	FALSE
ACKR1	grey	FALSE	FALSE
DUSP23	brown	FALSE	FALSE
TAGLN2	grey	FALSE	FALSE
PIGM	pink	FALSE	FALSE
KCNJ10	greenyellow	FALSE	FALSE
KCNJ9	grey	FALSE	FALSE
IGSF8	brown	FALSE	FALSE
ATP1A2	greenyellow	FALSE	FALSE
CASQ1	turquoise	FALSE	FALSE
PEA15	grey	FALSE	FALSE
DCAF8	grey	FALSE	FALSE
PEX19	grey	FALSE	FALSE
COPA	grey	FALSE	FALSE
NCSTN	grey	FALSE	FALSE
VANGL2	greenyellow	FALSE	FALSE
CD84	grey	FALSE	FALSE
F11R	grey	FALSE	FALSE
TSTD1	grey	FALSE	FALSE
USF1	grey	FALSE	FALSE
ARHGAP30	grey	FALSE	FALSE
KLHDC9	grey	FALSE	FALSE
PFDN2	grey	FALSE	FALSE
NIT1	grey	FALSE	FALSE
DEDD	grey	FALSE	FALSE
UFC1	grey	FALSE	FALSE
USP21	grey	FALSE	FALSE
PPOX	brown	FALSE	FALSE
B4GALT3	grey	FALSE	FALSE
ADAMTS4	grey	FALSE	FALSE
NDUFS2	turquoise	FALSE	FALSE
FCER1G	grey	FALSE	FALSE
TOMM40L	turquoise	FALSE	FALSE
PCP4L1	turquoise	FALSE	FALSE
SDHC	grey	FALSE	FALSE
FCGR2A	grey	FALSE	FALSE
FCGR3A	grey	FALSE	FALSE
FCRLB	turquoise	FALSE	FALSE
DUSP12	turquoise	FALSE	FALSE
ATF6	grey	FALSE	FALSE
OLFML2B	grey	FALSE	FALSE
NOS1AP	green	FALSE	FALSE
C1orf226	grey	FALSE	FALSE
UHMK1	black	FALSE	FALSE
UAP1	turquoise	FALSE	FALSE
DDR2	tan	TRUE	FALSE
HSD17B7	grey	FALSE	FALSE
RGS4	turquoise	FALSE	FALSE
RGS5	grey	FALSE	FALSE
PBX1	grey	FALSE	FALSE
RXRG	grey	FALSE	FALSE
MGST3	turquoise	FALSE	FALSE
ALDH9A1	yellow	FALSE	FALSE
TMCO1	grey	FALSE	FALSE
UCK2	grey	FALSE	FALSE
FAM78B	red	FALSE	FALSE
POGK	yellow	FALSE	FALSE
TADA1	turquoise	FALSE	FALSE
ILDR2	grey	FALSE	FALSE
MAEL	turquoise	FALSE	FALSE
POU2F1	pink	FALSE	FALSE
CREG1	black	FALSE	FALSE
RCSD1	grey	FALSE	FALSE
MPZL1	grey	FALSE	FALSE
MPC2	turquoise	FALSE	FALSE
DCAF6	turquoise	FALSE	FALSE
GPR161	grey	FALSE	FALSE
TIPRL	turquoise	FALSE	FALSE
SFT2D2	tan	FALSE	FALSE
ATP1B1	turquoise	FALSE	FALSE
NME7	grey	FALSE	FALSE
BLZF1	black	FALSE	FALSE
CCDC181	grey	FALSE	FALSE
SLC19A2	turquoise	FALSE	FALSE
F5	grey	FALSE	FALSE
METTL18	grey	FALSE	FALSE
SCYL3	grey	FALSE	FALSE
KIFAP3	turquoise	FALSE	FALSE
GORAB	black	FALSE	FALSE
PRRX1	yellow	FALSE	FALSE
PRRC2C	pink	FALSE	FALSE
VAMP4	turquoise	FALSE	FALSE
EEF1AKNMT	turquoise	FALSE	FALSE
DNM3	turquoise	FALSE	FALSE
PIGC	grey	FALSE	FALSE
SUCO	magenta	FALSE	FALSE
	pink	FALSE	FALSE
PRDX6	tan	FALSE	FALSE
ANKRD45	yellow	FALSE	FALSE
KLHL20	grey	FALSE	FALSE
CENPL	grey	FALSE	FALSE
DARS2	grey	FALSE	FALSE
GAS5	grey	FALSE	FALSE
ZBTB37	tan	FALSE	FALSE
RC3H1	grey	FALSE	FALSE
RABGAP1L	turquoise	FALSE	FALSE
CACYBP	turquoise	FALSE	FALSE
MRPS14	yellow	FALSE	FALSE
KIAA0040	grey	FALSE	FALSE
TNR	grey	FALSE	FALSE
COP1	turquoise	FALSE	FALSE
ASTN1	grey	FALSE	FALSE
BRINP2	red	FALSE	FALSE
CRYZL2P	grey	FALSE	FALSE
RASAL2	turquoise	FALSE	FALSE
RALGPS2	black	FALSE	FALSE
FAM20B	turquoise	FALSE	FALSE
TOR3A	grey	FALSE	FALSE
ABL2	grey	FALSE	FALSE
SOAT1	yellow	FALSE	FALSE
TOR1AIP2	grey	FALSE	FALSE
TOR1AIP1	tan	FALSE	FALSE
CEP350	yellow	FALSE	FALSE
QSOX1	brown	FALSE	FALSE
ACBD6	grey	FALSE	FALSE
XPR1	turquoise	FALSE	FALSE
KIAA1614	blue	FALSE	FALSE
STX6	turquoise	FALSE	FALSE
MR1	grey	FALSE	FALSE
IER5	turquoise	FALSE	FALSE
CACNA1E	turquoise	FALSE	FALSE
GLUL	grey	FALSE	FALSE
RNASEL	grey	FALSE	FALSE
RGS16	grey	FALSE	FALSE
RGS8	turquoise	FALSE	FALSE
NPL	tan	FALSE	FALSE
DHX9	black	FALSE	FALSE
LAMC1	tan	FALSE	FALSE
NMNAT2	turquoise	FALSE	FALSE
SMG7	grey	FALSE	FALSE
ARPC5	magenta	FALSE	FALSE
RGL1	grey	FALSE	FALSE
COLGALT2	salmon	FALSE	FALSE
TSEN15	turquoise	FALSE	FALSE
C1orf21	grey	FALSE	FALSE
EDEM3	black	FALSE	FALSE
NIBAN1	grey	FALSE	FALSE
RNF2	turquoise	FALSE	FALSE
TRMT1L	black	FALSE	FALSE
SWT1	yellow	FALSE	FALSE
IVNS1ABP	yellow	FALSE	FALSE
TPR	yellow	FALSE	FALSE
ODR4	yellow	FALSE	FALSE
PTGS2	grey	FALSE	FALSE
BRINP3	grey	FALSE	FALSE
RGS1	grey	FALSE	FALSE
RGS2	turquoise	FALSE	FALSE
UCHL5	turquoise	FALSE	FALSE
RO60	yellow	FALSE	FALSE
GLRX2	turquoise	FALSE	FALSE
CDC73	magenta	FALSE	FALSE
B3GALT2	turquoise	FALSE	FALSE
KCNT2	turquoise	FALSE	FALSE
CFH	grey	FALSE	FALSE
ZBTB41	black	FALSE	FALSE
CRB1	yellow	FALSE	FALSE
DENND1B	turquoise	FALSE	FALSE
NEK7	yellow	FALSE	FALSE
PTPRC	grey	FALSE	FALSE
ZNF281	grey	FALSE	FALSE
DDX59	magenta	FALSE	FALSE
CAMSAP2	turquoise	FALSE	FALSE
KIF21B	blue	FALSE	FALSE
TMEM9	grey	FALSE	FALSE
TNNT2	green	FALSE	FALSE
PHLDA3	grey	FALSE	FALSE
CSRP1	greenyellow	TRUE	FALSE
NAV1	greenyellow	FALSE	FALSE
IPO9	grey	FALSE	FALSE
SHISA4	grey	FALSE	FALSE
LMOD1	grey	FALSE	FALSE
TIMM17A	turquoise	FALSE	FALSE
RNPEP	grey	FALSE	FALSE
GPR37L1	greenyellow	FALSE	FALSE
ARL8A	brown	FALSE	FALSE
UBE2T	turquoise	FALSE	FALSE
PPP1R12B	grey	FALSE	FALSE
SYT2	turquoise	FALSE	FALSE
KDM5B	grey	FALSE	FALSE
RABIF	turquoise	FALSE	FALSE
KLHL12	turquoise	FALSE	FALSE
ADIPOR1	grey	FALSE	FALSE
CYB5R1	grey	FALSE	FALSE
TMEM183A	turquoise	FALSE	FALSE
PPFIA4	red	FALSE	FALSE
ADORA1	blue	FALSE	FALSE
CHI3L1	grey	FALSE	FALSE
BTG2	grey	FALSE	FALSE
PRELP	greenyellow	FALSE	FALSE
ATP2B4	grey	FALSE	FALSE
ZC3H11A	yellow	FALSE	FALSE
ZBED6	grey	FALSE	FALSE
SNRPE	grey	FALSE	FALSE
SOX13	greenyellow	FALSE	FALSE
ETNK2	grey	FALSE	FALSE
PLEKHA6	blue	FALSE	FALSE
PPP1R15B	yellow	FALSE	FALSE
PIK3C2B	salmon	FALSE	FALSE
MDM4	pink	FALSE	FALSE
LRRN2	green	FALSE	FALSE
NFASC	grey	FALSE	FALSE
CNTN2	salmon	FALSE	FALSE
TMEM81	grey	FALSE	FALSE
RBBP5	grey	FALSE	FALSE
DSTYK	grey	FALSE	FALSE
TMCC2	blue	FALSE	FALSE
KLHDC8A	grey	FALSE	FALSE
CDK18	purple	FALSE	FALSE
MFSD4A	turquoise	FALSE	FALSE
ELK4	yellow	FALSE	FALSE
SLC45A3	salmon	FALSE	FALSE
NUCKS1	grey	FALSE	FALSE
RAB29	grey	FALSE	FALSE
SLC41A1	greenyellow	TRUE	FALSE
SRGAP2	grey	FALSE	FALSE
IKBKE	grey	FALSE	FALSE
RASSF5	red	FALSE	FALSE
EIF2D	grey	FALSE	FALSE
DYRK3	grey	FALSE	FALSE
MAPKAPK2	greenyellow	TRUE	FALSE
PFKFB2	grey	FALSE	FALSE
YOD1	black	FALSE	FALSE
CD55	yellow	FALSE	FALSE
CD46	magenta	FALSE	FALSE
CD34	grey	FALSE	FALSE
PLXNA2	green	FALSE	FALSE
CAMK1G	red	FALSE	FALSE
LAMB3	turquoise	FALSE	FALSE
HSD11B1	grey	FALSE	FALSE
UTP25	turquoise	FALSE	FALSE
SYT14	turquoise	FALSE	FALSE
SERTAD4	turquoise	FALSE	FALSE
HHAT	turquoise	FALSE	FALSE
KCNH1	red	FALSE	FALSE
RCOR3	grey	FALSE	FALSE
TRAF5	grey	FALSE	FALSE
SLC30A1	yellow	FALSE	FALSE
LPGAT1	black	FALSE	FALSE
INTS7	grey	FALSE	FALSE
PPP2R5A	yellow	FALSE	FALSE
PACC1	yellow	FALSE	FALSE
NENF	grey	FALSE	FALSE
ATF3	grey	FALSE	FALSE
BATF3	grey	FALSE	FALSE
NSL1	magenta	FALSE	FALSE
TATDN3	grey	FALSE	FALSE
FLVCR1	grey	FALSE	FALSE
VASH2	grey	FALSE	FALSE
ANGEL2	grey	FALSE	FALSE
RPS6KC1	turquoise	FALSE	FALSE
PROX1	yellow	FALSE	FALSE
SMYD2	turquoise	FALSE	FALSE
PTPN14	pink	FALSE	FALSE
KCNK2	turquoise	FALSE	FALSE
KCTD3	yellow	FALSE	FALSE
ESRRG	turquoise	FALSE	FALSE
GPATCH2	turquoise	FALSE	FALSE
RRP15	grey	FALSE	FALSE
TGFB2	tan	FALSE	FALSE
LYPLAL1	magenta	FALSE	FALSE
SLC30A10	grey	FALSE	FALSE
EPRS	grey	FALSE	FALSE
BPNT1	grey	FALSE	FALSE
IARS2	black	FALSE	FALSE
RAB3GAP2	turquoise	FALSE	FALSE
MARK1	turquoise	FALSE	FALSE
C1orf115	red	FALSE	FALSE
2020-03-02	grey	FALSE	FALSE
2020-03-01	grey	FALSE	FALSE
DUSP10	salmon	FALSE	FALSE
TAF1A	grey	FALSE	FALSE
MIA3	turquoise	FALSE	FALSE
AIDA	magenta	FALSE	FALSE
BROX	yellow	FALSE	FALSE
DISP1	grey	FALSE	FALSE
TLR5	yellow	FALSE	FALSE
SUSD4	turquoise	FALSE	FALSE
CAPN2	tan	TRUE	FALSE
TP53BP2	tan	FALSE	FALSE
FBXO28	turquoise	FALSE	FALSE
DEGS1	grey	FALSE	FALSE
NVL	grey	FALSE	FALSE
CNIH4	grey	FALSE	FALSE
WDR26	magenta	FALSE	FALSE
CNIH3	turquoise	FALSE	FALSE
DNAH14	grey	FALSE	FALSE
LBR	yellow	FALSE	FALSE
ENAH	tan	TRUE	FALSE
SRP9	magenta	FALSE	FALSE
EPHX1	greenyellow	FALSE	FALSE
TMEM63A	salmon	FALSE	FALSE
PYCR2	brown	FALSE	FALSE
SDE2	grey	FALSE	FALSE
H3F3A	grey	FALSE	FALSE
ACBD3	grey	FALSE	FALSE
PARP1	grey	FALSE	FALSE
STUM	green	FALSE	FALSE
ITPKB	greenyellow	TRUE	FALSE
PSEN2	grey	FALSE	FALSE
COQ8A	brown	FALSE	FALSE
CDC42BPA	pink	FALSE	FALSE
ZNF678	magenta	FALSE	FALSE
SNAP47	grey	FALSE	FALSE
JMJD4	brown	FALSE	FALSE
ARF1	green	FALSE	FALSE
C1orf35	blue	FALSE	FALSE
MRPL55	grey	FALSE	FALSE
GUK1	brown	FALSE	FALSE
GJC2	grey	FALSE	FALSE
IBA57	blue	FALSE	FALSE
OBSCN	blue	FALSE	FALSE
TRIM11	blue	FALSE	FALSE
TRIM17	green	FALSE	FALSE
RNF187	red	FALSE	FALSE
RHOU	salmon	FALSE	FALSE
RAB4A	black	FALSE	FALSE
CCSAP	turquoise	FALSE	FALSE
NUP133	black	FALSE	FALSE
ABCB10	black	FALSE	FALSE
TAF5L	grey	FALSE	FALSE
URB2	grey	FALSE	FALSE
LINC01736	grey	FALSE	FALSE
GALNT2	grey	FALSE	FALSE
PGBD5	red	FALSE	FALSE
COG2	grey	FALSE	FALSE
AGT	greenyellow	FALSE	FALSE
C1orf198	greenyellow	FALSE	FALSE
TTC13	grey	FALSE	FALSE
ARV1	turquoise	FALSE	FALSE
FAM89A	grey	FALSE	FALSE
TRIM67	grey	FALSE	FALSE
C1orf131	grey	FALSE	FALSE
GNPAT	grey	FALSE	FALSE
EXOC8	turquoise	FALSE	FALSE
SPRTN	magenta	FALSE	FALSE
EGLN1	yellow	FALSE	FALSE
TSNAX	grey	FALSE	FALSE
DISC1	grey	FALSE	FALSE
SIPA1L2	grey	FALSE	FALSE
NTPCR	turquoise	FALSE	FALSE
PCNX2	green	FALSE	FALSE
MAP3K21	turquoise	FALSE	FALSE
KCNK1	turquoise	FALSE	FALSE
SLC35F3	red	FALSE	FALSE
COA6	turquoise	FALSE	FALSE
TARBP1	grey	FALSE	FALSE
LINC01354	grey	FALSE	FALSE
IRF2BP2	yellow	FALSE	FALSE
TOMM20	turquoise	FALSE	FALSE
ARID4B	pink	FALSE	FALSE
GGPS1	grey	FALSE	FALSE
B3GALNT2	grey	FALSE	FALSE
GNG4	grey	FALSE	FALSE
LYST	magenta	FALSE	FALSE
NID1	grey	FALSE	FALSE
GPR137B	tan	FALSE	FALSE
ERO1B	grey	FALSE	FALSE
LGALS8	turquoise	FALSE	FALSE
HEATR1	grey	FALSE	FALSE
ACTN2	turquoise	FALSE	FALSE
MTR	grey	FALSE	FALSE
RYR2	grey	FALSE	FALSE
CHRM3	red	FALSE	FALSE
FMN2	grey	FALSE	FALSE
GREM2	turquoise	FALSE	FALSE
RGS7	turquoise	TRUE	TRUE
FH	turquoise	FALSE	FALSE
OPN3	turquoise	FALSE	FALSE
CHML	turquoise	FALSE	FALSE
PLD5	grey	FALSE	FALSE
CEP170	black	FALSE	FALSE
SDCCAG8	pink	FALSE	FALSE
AKT3	turquoise	FALSE	FALSE
ZBTB18	grey	FALSE	FALSE
ADSS	turquoise	FALSE	FALSE
DESI2	magenta	FALSE	FALSE
COX20	grey	FALSE	FALSE
HNRNPU	yellow	FALSE	FALSE
EFCAB2	grey	FALSE	FALSE
KIF26B	grey	FALSE	FALSE
SMYD3	turquoise	FALSE	FALSE
TFB2M	turquoise	FALSE	FALSE
CNST	turquoise	FALSE	FALSE
SCCPDH	turquoise	FALSE	FALSE
AHCTF1	grey	FALSE	FALSE
ZNF669	grey	FALSE	FALSE
ZNF124	grey	FALSE	FALSE
ZNF496	grey	FALSE	FALSE
NLRP3	grey	FALSE	FALSE
OR2L13	turquoise	FALSE	FALSE
LYPD8	turquoise	FALSE	FALSE
SH3BP5L	green	FALSE	FALSE
ZNF672	grey	FALSE	FALSE
ZNF692	blue	FALSE	FALSE
PGBD2	grey	FALSE	FALSE
FAM110C	turquoise	FALSE	FALSE
SH3YL1	grey	FALSE	FALSE
ACP1	turquoise	FALSE	FALSE
TMEM18	grey	FALSE	FALSE
PXDN	grey	FALSE	FALSE
MYT1L	red	FALSE	FALSE
EIPR1	turquoise	FALSE	FALSE
TRAPPC12	blue	FALSE	FALSE
ADI1	grey	FALSE	FALSE
RNASEH1	brown	FALSE	FALSE
RNASEH1-AS1	grey	FALSE	FALSE
RPS7	grey	FALSE	FALSE
SOX11	grey	FALSE	FALSE
CMPK2	turquoise	FALSE	FALSE
RSAD2	grey	FALSE	FALSE
RNF144A-AS1	red	FALSE	FALSE
RNF144A	grey	FALSE	FALSE
LINC00299	grey	FALSE	FALSE
ID2	turquoise	FALSE	FALSE
KIDINS220	black	FALSE	FALSE
MBOAT2	yellow	FALSE	FALSE
ASAP2	grey	FALSE	FALSE
ITGB1BP1	turquoise	FALSE	FALSE
CPSF3	turquoise	FALSE	FALSE
IAH1	turquoise	FALSE	FALSE
ADAM17	grey	FALSE	FALSE
YWHAQ	black	FALSE	FALSE
TAF1B	black	FALSE	FALSE
GRHL1	turquoise	FALSE	FALSE
KLF11	grey	FALSE	FALSE
CYS1	grey	FALSE	FALSE
HPCAL1	red	FALSE	FALSE
ODC1	grey	FALSE	FALSE
NOL10	grey	FALSE	FALSE
PDIA6	grey	FALSE	FALSE
KCNF1	red	FALSE	FALSE
	red	FALSE	FALSE
C2orf50	grey	FALSE	FALSE
SLC66A3	grey	FALSE	FALSE
ROCK2	grey	FALSE	FALSE
E2F6	grey	FALSE	FALSE
GREB1	grey	FALSE	FALSE
NTSR2	grey	FALSE	FALSE
LPIN1	grey	FALSE	FALSE
TRIB2	grey	FALSE	FALSE
LRATD1	turquoise	FALSE	FALSE
NBAS	turquoise	FALSE	FALSE
DDX1	turquoise	FALSE	FALSE
MYCN	grey	FALSE	FALSE
FAM49A	turquoise	FALSE	FALSE
VSNL1	turquoise	FALSE	FALSE
SMC6	grey	FALSE	FALSE
GEN1	grey	FALSE	FALSE
KCNS3	turquoise	FALSE	FALSE
RDH14	turquoise	FALSE	FALSE
TTC32	black	FALSE	FALSE
WDR35	magenta	FALSE	FALSE
MATN3	grey	FALSE	FALSE
LAPTM4A	grey	FALSE	FALSE
PUM2	grey	FALSE	FALSE
RHOB	grey	FALSE	FALSE
HS1BP3	purple	FALSE	FALSE
LDAH	black	FALSE	FALSE
KLHL29	green	FALSE	FALSE
ATAD2B	yellow	FALSE	FALSE
UBXN2A	pink	FALSE	FALSE
WDCP	grey	FALSE	FALSE
FKBP1B	grey	FALSE	FALSE
SF3B6	grey	FALSE	FALSE
FAM228B	pink	FALSE	FALSE
TP53I3	grey	FALSE	FALSE
ITSN2	grey	FALSE	FALSE
NCOA1	grey	FALSE	FALSE
PTRHD1	brown	FALSE	FALSE
CENPO	grey	FALSE	FALSE
ADCY3	grey	FALSE	FALSE
DNAJC27	turquoise	FALSE	FALSE
DNAJC27-AS1	pink	FALSE	FALSE
EFR3B	grey	FALSE	FALSE
DNMT3A	blue	FALSE	FALSE
DTNB	green	FALSE	FALSE
ASXL2	yellow	FALSE	FALSE
KIF3C	red	FALSE	FALSE
RAB10	magenta	FALSE	FALSE
GAREM2	grey	FALSE	FALSE
HADHA	tan	FALSE	FALSE
HADHB	tan	FALSE	FALSE
SELENOI	turquoise	FALSE	FALSE
DRC1	grey	FALSE	FALSE
OTOF	grey	FALSE	FALSE
KCNK3	red	FALSE	FALSE
SLC35F6	blue	FALSE	FALSE
DPYSL5	blue	FALSE	FALSE
MAPRE3	red	FALSE	FALSE
TMEM214	blue	FALSE	FALSE
AGBL5	blue	FALSE	FALSE
OST4	grey	FALSE	FALSE
EMILIN1	purple	FALSE	FALSE
KHK	grey	FALSE	FALSE
CGREF1	red	FALSE	FALSE
PREB	grey	FALSE	FALSE
SLC5A6	grey	FALSE	FALSE
ATRAID	grey	FALSE	FALSE
CAD	blue	FALSE	FALSE
SLC30A3	red	FALSE	FALSE
DNAJC5G	green	FALSE	FALSE
TRIM54	green	FALSE	FALSE
MPV17	grey	FALSE	FALSE
GTF3C2	grey	FALSE	FALSE
EIF2B4	blue	FALSE	FALSE
SNX17	grey	FALSE	FALSE
ZNF513	blue	FALSE	FALSE
PPM1G	brown	FALSE	FALSE
NRBP1	turquoise	FALSE	FALSE
IFT172	blue	FALSE	FALSE
FNDC4	grey	FALSE	FALSE
ZNF512	turquoise	FALSE	FALSE
CCDC121	yellow	FALSE	FALSE
GPN1	turquoise	FALSE	FALSE
SUPT7L	turquoise	FALSE	FALSE
SLC4A1AP	turquoise	FALSE	FALSE
MRPL33	turquoise	FALSE	FALSE
RBKS	grey	FALSE	FALSE
BABAM2	turquoise	FALSE	FALSE
FOSL2	grey	FALSE	FALSE
PLB1	grey	FALSE	FALSE
PPP1CB	black	FALSE	FALSE
SPDYA	pink	FALSE	FALSE
TRMT61B	grey	FALSE	FALSE
WDR43	grey	FALSE	FALSE
TOGARAM2	grey	FALSE	FALSE
CLIP4	magenta	FALSE	FALSE
ALK	grey	FALSE	FALSE
YPEL5	turquoise	FALSE	FALSE
LBH	grey	FALSE	FALSE
LCLAT1	turquoise	FALSE	FALSE
GALNT14	grey	FALSE	FALSE
EHD3	red	FALSE	FALSE
MEMO1	grey	FALSE	FALSE
DPY30	turquoise	FALSE	FALSE
SPAST	black	FALSE	FALSE
SLC30A6	magenta	FALSE	FALSE
NLRC4	grey	FALSE	FALSE
YIPF4	pink	FALSE	FALSE
BIRC6	yellow	FALSE	FALSE
TTC27	grey	FALSE	FALSE
LTBP1	tan	FALSE	FALSE
RASGRP3	salmon	TRUE	FALSE
FAM98A	turquoise	FALSE	FALSE
CRIM1	grey	FALSE	FALSE
FEZ2	black	FALSE	FALSE
STRN	yellow	FALSE	FALSE
HEATR5B	turquoise	FALSE	FALSE
GPATCH11	grey	FALSE	FALSE
EIF2AK2	grey	FALSE	FALSE
CEBPZOS	grey	FALSE	FALSE
CEBPZ	grey	FALSE	FALSE
NDUFAF7	grey	FALSE	FALSE
PRKD3	yellow	TRUE	FALSE
QPCT	turquoise	FALSE	FALSE
CDC42EP3	turquoise	FALSE	FALSE
RMDN2	turquoise	FALSE	FALSE
CYP1B1	grey	FALSE	FALSE
CYP1B1-AS1	grey	FALSE	FALSE
ATL2	turquoise	FALSE	FALSE
HNRNPLL	black	FALSE	FALSE
GALM	grey	FALSE	FALSE
SRSF7	black	FALSE	FALSE
GEMIN6	grey	FALSE	FALSE
DHX57	grey	FALSE	FALSE
MORN2	grey	FALSE	FALSE
ARHGEF33	grey	FALSE	FALSE
SOS1	yellow	FALSE	FALSE
MAP4K3	black	FALSE	FALSE
MAP4K3-DT	grey	FALSE	FALSE
TMEM178A	red	FALSE	FALSE
THUMPD2	grey	FALSE	FALSE
SLC8A1	turquoise	FALSE	FALSE
PKDCC	green	FALSE	FALSE
EML4	grey	FALSE	FALSE
COX7A2L	turquoise	FALSE	FALSE
MTA3	red	FALSE	FALSE
ZFP36L2	tan	FALSE	FALSE
THADA	pink	FALSE	FALSE
PLEKHH2	grey	FALSE	FALSE
DYNC2LI1	turquoise	FALSE	FALSE
LRPPRC	turquoise	FALSE	FALSE
PPM1B	yellow	FALSE	FALSE
SLC3A1	grey	FALSE	FALSE
PREPL	turquoise	FALSE	FALSE
CAMKMT	grey	FALSE	FALSE
SRBD1	grey	FALSE	FALSE
PRKCE	turquoise	FALSE	FALSE
EPAS1	greenyellow	FALSE	FALSE
ATP6V1E2	grey	FALSE	FALSE
RHOQ	yellow	FALSE	FALSE
PIGF	magenta	FALSE	FALSE
CRIPT	magenta	FALSE	FALSE
SOCS5	black	FALSE	FALSE
MCFD2	black	FALSE	FALSE
TTC7A	purple	FALSE	FALSE
CALM2	turquoise	FALSE	FALSE
BCYRN1	blue	FALSE	FALSE
MSH2	turquoise	FALSE	FALSE
KCNK12	green	FALSE	FALSE
MSH6	yellow	FALSE	FALSE
FBXO11	turquoise	FALSE	FALSE
FOXN2	yellow	FALSE	FALSE
PPP1R21	grey	FALSE	FALSE
STON1	grey	FALSE	FALSE
NRXN1	turquoise	FALSE	FALSE
ASB3	grey	FALSE	FALSE
ERLEC1	turquoise	FALSE	FALSE
GPR75	grey	FALSE	FALSE
PSME4	yellow	FALSE	FALSE
ACYP2	grey	FALSE	FALSE
SPTBN1	grey	FALSE	FALSE
EML6	turquoise	FALSE	FALSE
RTN4	turquoise	FALSE	FALSE
CLHC1	pink	FALSE	FALSE
RPS27A	grey	FALSE	FALSE
MTIF2	grey	FALSE	FALSE
CCDC88A	pink	FALSE	FALSE
CFAP36	turquoise	FALSE	FALSE
PPP4R3B	magenta	FALSE	FALSE
PNPT1	grey	FALSE	FALSE
EFEMP1	grey	FALSE	FALSE
CCDC85A	grey	FALSE	FALSE
VRK2	salmon	FALSE	FALSE
FANCL	black	FALSE	FALSE
LINC01122	turquoise	FALSE	FALSE
BCL11A	red	TRUE	FALSE
PAPOLG	grey	FALSE	FALSE
REL	pink	FALSE	FALSE
PUS10	black	FALSE	FALSE
PEX13	grey	FALSE	FALSE
KIAA1841	grey	FALSE	FALSE
	grey	FALSE	FALSE
AHSA2P	grey	FALSE	FALSE
USP34	yellow	FALSE	FALSE
XPO1	yellow	FALSE	FALSE
FAM161A	grey	FALSE	FALSE
CCT4	turquoise	FALSE	FALSE
COMMD1	grey	FALSE	FALSE
B3GNT2	black	FALSE	FALSE
TMEM17	grey	FALSE	FALSE
EHBP1	turquoise	FALSE	FALSE
WDPCP	grey	FALSE	FALSE
MDH1	turquoise	FALSE	FALSE
UGP2	turquoise	FALSE	FALSE
VPS54	magenta	FALSE	FALSE
PELI1	yellow	FALSE	FALSE
LGALSL	turquoise	FALSE	FALSE
AFTPH	turquoise	FALSE	FALSE
SERTAD2	grey	FALSE	FALSE
SLC1A4	grey	FALSE	FALSE
CEP68	turquoise	FALSE	FALSE
RAB1A	turquoise	FALSE	FALSE
ACTR2	turquoise	FALSE	FALSE
SPRED2	grey	FALSE	FALSE
MEIS1	salmon	FALSE	FALSE
ETAA1	magenta	FALSE	FALSE
C1D	turquoise	FALSE	FALSE
WDR92	grey	FALSE	FALSE
PNO1	grey	FALSE	FALSE
PPP3R1	turquoise	FALSE	FALSE
CNRIP1	turquoise	FALSE	FALSE
PLEK	grey	FALSE	FALSE
FBXO48	grey	FALSE	FALSE
ARHGAP25	grey	FALSE	FALSE
ANTXR1	tan	FALSE	FALSE
GFPT1	turquoise	FALSE	FALSE
NFU1	turquoise	FALSE	FALSE
AAK1	red	FALSE	FALSE
ANXA4	grey	FALSE	FALSE
GMCL1	grey	FALSE	FALSE
SNRNP27	grey	FALSE	FALSE
MXD1	grey	FALSE	FALSE
ASPRV1	grey	FALSE	FALSE
PCBP1-AS1	pink	FALSE	FALSE
PCBP1	grey	FALSE	FALSE
C2orf42	grey	FALSE	FALSE
TIA1	magenta	FALSE	FALSE
PCYOX1	turquoise	FALSE	FALSE
SNRPG	grey	FALSE	FALSE
FAM136A	turquoise	FALSE	FALSE
TGFA	salmon	FALSE	FALSE
ADD2	red	FALSE	FALSE
TEX261	greenyellow	FALSE	FALSE
NAGK	grey	FALSE	FALSE
MCEE	grey	FALSE	FALSE
MPHOSPH10	grey	FALSE	FALSE
PAIP2B	greenyellow	FALSE	FALSE
ZNF638	yellow	FALSE	FALSE
DYSF	salmon	FALSE	FALSE
CYP26B1	red	FALSE	FALSE
EXOC6B	grey	FALSE	FALSE
SPR	grey	FALSE	FALSE
EMX1	red	FALSE	FALSE
SFXN5	purple	FALSE	FALSE
RAB11FIP5	red	FALSE	FALSE
SMYD5	grey	FALSE	FALSE
PRADC1	brown	FALSE	FALSE
CCT7	turquoise	FALSE	FALSE
FBXO41	red	FALSE	FALSE
EGR4	green	FALSE	FALSE
ALMS1	pink	FALSE	FALSE
TPRKB	grey	FALSE	FALSE
DUSP11	turquoise	FALSE	FALSE
STAMBP	yellow	FALSE	FALSE
DGUOK	grey	FALSE	FALSE
TET3	grey	FALSE	FALSE
BOLA3	turquoise	FALSE	FALSE
BOLA3-AS1	grey	FALSE	FALSE
MOB1A	yellow	FALSE	FALSE
MTHFD2	grey	FALSE	FALSE
DCTN1	red	FALSE	FALSE
DCTN1-AS1	turquoise	FALSE	FALSE
WDR54	grey	FALSE	FALSE
RTKN	salmon	FALSE	FALSE
WBP1	grey	FALSE	FALSE
MOGS	brown	FALSE	FALSE
CCDC142	pink	FALSE	FALSE
TTC31	purple	FALSE	FALSE
PCGF1	grey	FALSE	FALSE
AUP1	grey	FALSE	FALSE
HTRA2	grey	FALSE	FALSE
LOXL3	grey	FALSE	FALSE
DOK1	purple	FALSE	FALSE
SEMA4F	red	FALSE	FALSE
HK2	grey	FALSE	FALSE
POLE4	brown	FALSE	FALSE
MRPL19	magenta	FALSE	FALSE
GCFC2	grey	FALSE	FALSE
LRRTM4	turquoise	FALSE	FALSE
CTNNA2	grey	FALSE	FALSE
LRRTM1	green	FALSE	FALSE
SUCLG1	turquoise	FALSE	FALSE
DNAH6	grey	FALSE	FALSE
TMSB10	turquoise	FALSE	FALSE
KCMF1	turquoise	FALSE	FALSE
TGOLN2	grey	FALSE	FALSE
RETSAT	grey	FALSE	FALSE
ELMOD3	blue	FALSE	FALSE
CAPG	grey	FALSE	FALSE
MAT2A	yellow	FALSE	FALSE
GGCX	grey	FALSE	FALSE
VAMP8	grey	FALSE	FALSE
VAMP5	grey	FALSE	FALSE
RNF181	brown	FALSE	FALSE
TMEM150A	purple	FALSE	FALSE
USP39	grey	FALSE	FALSE
C2orf68	purple	FALSE	FALSE
ATOH8	greenyellow	FALSE	FALSE
ST3GAL5	turquoise	FALSE	FALSE
POLR1A	green	FALSE	FALSE
PTCD3	grey	FALSE	FALSE
IMMT	turquoise	FALSE	FALSE
MRPL35	turquoise	FALSE	FALSE
REEP1	turquoise	FALSE	FALSE
KDM3A	yellow	FALSE	FALSE
CHMP3	grey	FALSE	FALSE
RNF103	grey	FALSE	FALSE
RMND5A	grey	FALSE	FALSE
CD8A	turquoise	FALSE	FALSE
KRCC1	grey	FALSE	FALSE
THNSL2	grey	FALSE	FALSE
EIF2AK3	black	FALSE	FALSE
RPIA	grey	FALSE	FALSE
ANKRD36BP2	turquoise	FALSE	FALSE
MAL	grey	FALSE	FALSE
MRPS5	grey	FALSE	FALSE
ZNF514	grey	FALSE	FALSE
ZNF2	grey	FALSE	FALSE
PROM2	blue	FALSE	FALSE
KCNIP3	green	FALSE	FALSE
FAHD2A	grey	FALSE	FALSE
ANKRD36C	pink	FALSE	FALSE
FAHD2CP	grey	FALSE	FALSE
GPAT2	grey	FALSE	FALSE
DUSP2	grey	FALSE	FALSE
STARD7	yellow	FALSE	FALSE
TMEM127	green	FALSE	FALSE
CIAO1	turquoise	FALSE	FALSE
SNRNP200	grey	FALSE	FALSE
ARID5A	grey	FALSE	FALSE
KANSL3	grey	FALSE	FALSE
FER1L5	blue	FALSE	FALSE
LMAN2L	grey	FALSE	FALSE
CNNM4	grey	FALSE	FALSE
CNNM3	blue	FALSE	FALSE
ANKRD39	grey	FALSE	FALSE
SEMA4C	blue	FALSE	FALSE
FAM178B	grey	FALSE	FALSE
FAHD2B	grey	FALSE	FALSE
ANKRD36	pink	FALSE	FALSE
ANKRD36B	pink	FALSE	FALSE
COX5B	brown	FALSE	FALSE
ACTR1B	grey	FALSE	FALSE
C2orf92	pink	FALSE	FALSE
TMEM131	grey	FALSE	FALSE
INPP4A	turquoise	FALSE	FALSE
COA5	black	FALSE	FALSE
UNC50	black	FALSE	FALSE
MGAT4A	black	FALSE	FALSE
KIAA1211L	red	FALSE	FALSE
TSGA10	pink	FALSE	FALSE
LIPT1	grey	FALSE	FALSE
MITD1	grey	FALSE	FALSE
MRPL30	turquoise	FALSE	FALSE
LYG1	pink	FALSE	FALSE
TXNDC9	turquoise	FALSE	FALSE
EIF5B	grey	FALSE	FALSE
REV1	grey	FALSE	FALSE
AFF3	red	FALSE	FALSE
LONRF2	turquoise	FALSE	FALSE
CHST10	grey	FALSE	FALSE
PDCL3	grey	FALSE	FALSE
NPAS2	grey	FALSE	FALSE
RPL31	grey	FALSE	FALSE
TBC1D8	grey	FALSE	FALSE
CNOT11	grey	FALSE	FALSE
RNF149	grey	FALSE	FALSE
CREG2	turquoise	FALSE	FALSE
MAP4K4	greenyellow	FALSE	FALSE
IL1R1	grey	FALSE	FALSE
IL1RL1	grey	FALSE	FALSE
IL18R1	grey	FALSE	FALSE
MFSD9	grey	FALSE	FALSE
LINC01102	grey	FALSE	FALSE
LINC01114	grey	FALSE	FALSE
PANTR1	grey	FALSE	FALSE
POU3F3	grey	FALSE	FALSE
MRPS9	turquoise	FALSE	FALSE
TGFBRAP1	grey	FALSE	FALSE
C2orf49	magenta	FALSE	FALSE
FHL2	red	FALSE	FALSE
NCK2	green	FALSE	FALSE
UXS1	turquoise	FALSE	FALSE
ST6GAL2	turquoise	FALSE	FALSE
SULT1C4	tan	FALSE	FALSE
GCC2	grey	FALSE	FALSE
LIMS1	grey	FALSE	FALSE
RANBP2	black	FALSE	FALSE
CCDC138	grey	FALSE	FALSE
SH3RF3	blue	FALSE	FALSE
SEPTIN10	yellow	FALSE	FALSE
SOWAHC	grey	FALSE	FALSE
LINC01123	red	FALSE	FALSE
NPHP1	grey	FALSE	FALSE
MTLN	grey	FALSE	FALSE
BCL2L11	yellow	FALSE	FALSE
MIR4435-2HG	grey	FALSE	FALSE
ANAPC1	turquoise	FALSE	FALSE
MERTK	tan	FALSE	FALSE
TMEM87B	black	FALSE	FALSE
FBLN7	red	FALSE	FALSE
ZC3H8	grey	FALSE	FALSE
ZC3H6	pink	FALSE	FALSE
RGPD8	grey	FALSE	FALSE
TTL	grey	FALSE	FALSE
POLR1B	grey	FALSE	FALSE
CHCHD5	brown	FALSE	FALSE
SLC20A1	turquoise	FALSE	FALSE
PSD4	purple	FALSE	FALSE
PAX8-AS1	grey	FALSE	FALSE
CBWD2	grey	FALSE	FALSE
WASH2P	blue	FALSE	FALSE
RABL2A	green	FALSE	FALSE
SLC35F5	magenta	FALSE	FALSE
ACTR3	black	FALSE	FALSE
DPP10	turquoise	FALSE	FALSE
DPP10-AS1	grey	FALSE	FALSE
DDX18	grey	FALSE	FALSE
CCDC93	yellow	FALSE	FALSE
INSIG2	turquoise	FALSE	FALSE
C1QL2	blue	FALSE	FALSE
STEAP3	grey	FALSE	FALSE
C2orf76	magenta	FALSE	FALSE
DBI	grey	FALSE	FALSE
CFAP221	turquoise	FALSE	FALSE
TMEM177	turquoise	FALSE	FALSE
PTPN4	turquoise	FALSE	FALSE
EPB41L5	yellow	FALSE	FALSE
TMEM185B	grey	FALSE	FALSE
RALB	turquoise	FALSE	FALSE
INHBB	greenyellow	FALSE	FALSE
GLI2	greenyellow	FALSE	FALSE
TFCP2L1	grey	FALSE	FALSE
CLASP1	green	FALSE	FALSE
NIFK-AS1	grey	FALSE	FALSE
NIFK	grey	FALSE	FALSE
TSN	black	FALSE	FALSE
CNTNAP5	grey	FALSE	FALSE
GYPC	grey	FALSE	FALSE
BIN1	grey	FALSE	FALSE
ERCC3	turquoise	FALSE	FALSE
MAP3K2	magenta	FALSE	FALSE
IWS1	salmon	FALSE	FALSE
LIMS2	purple	FALSE	FALSE
GPR17	grey	FALSE	FALSE
WDR33	grey	FALSE	FALSE
POLR2D	grey	FALSE	FALSE
AMMECR1L	grey	FALSE	FALSE
SAP130	grey	FALSE	FALSE
UGGT1	pink	FALSE	FALSE
HS6ST1	green	FALSE	FALSE
RAB6C-AS1	grey	FALSE	FALSE
CCDC74B	grey	FALSE	FALSE
SMPD4	blue	FALSE	FALSE
MZT2B	brown	FALSE	FALSE
CCDC115	turquoise	FALSE	FALSE
IMP4	grey	FALSE	FALSE
PTPN18	blue	FALSE	FALSE
AMER3	red	FALSE	FALSE
ARHGEF4	blue	FALSE	FALSE
FAM168B	turquoise	FALSE	FALSE
PLEKHB2	turquoise	FALSE	FALSE
MZT2A	brown	FALSE	FALSE
	blue	FALSE	FALSE
CCDC74A	grey	FALSE	FALSE
ANKRD30BL	grey	FALSE	FALSE
LYPD1	grey	FALSE	FALSE
NCKAP5	greenyellow	FALSE	FALSE
MGAT5	grey	FALSE	FALSE
TMEM163	turquoise	FALSE	FALSE
CCNT2	black	FALSE	FALSE
RAB3GAP1	turquoise	FALSE	FALSE
ZRANB3	grey	FALSE	FALSE
R3HDM1	red	FALSE	FALSE
UBXN4	yellow	FALSE	FALSE
MCM6	turquoise	FALSE	FALSE
DARS	grey	FALSE	FALSE
CXCR4	grey	FALSE	FALSE
HNMT	magenta	FALSE	FALSE
SPOPL	magenta	FALSE	FALSE
LRP1B	grey	FALSE	FALSE
GTDC1	turquoise	FALSE	FALSE
ZEB2	salmon	FALSE	FALSE
ACVR2A	turquoise	FALSE	FALSE
ORC4	turquoise	FALSE	FALSE
MBD5	grey	FALSE	FALSE
EPC2	turquoise	FALSE	FALSE
KIF5C	grey	FALSE	FALSE
LYPD6	grey	FALSE	FALSE
MMADHC	turquoise	FALSE	FALSE
RND3	grey	FALSE	FALSE
RBM43	grey	FALSE	FALSE
NMI	grey	FALSE	FALSE
RIF1	grey	FALSE	FALSE
NEB	grey	FALSE	FALSE
ARL5A	magenta	FALSE	FALSE
CACNB4	turquoise	FALSE	FALSE
STAM2	magenta	FALSE	FALSE
FMNL2	tan	TRUE	FALSE
PRPF40A	yellow	FALSE	FALSE
ARL6IP6	grey	FALSE	FALSE
RPRM	grey	FALSE	FALSE
GALNT13	black	FALSE	FALSE
KCNJ3	turquoise	FALSE	FALSE
NR4A2	grey	FALSE	FALSE
GPD2	magenta	FALSE	FALSE
ERMN	salmon	FALSE	FALSE
ACVR1C	turquoise	FALSE	FALSE
ACVR1	yellow	FALSE	FALSE
UPP2	grey	FALSE	FALSE
CCDC148	grey	FALSE	FALSE
PKP4	grey	FALSE	FALSE
TANC1	tan	FALSE	FALSE
WDSUB1	grey	FALSE	FALSE
BAZ2B	pink	FALSE	FALSE
2020-03-07	magenta	FALSE	FALSE
PLA2R1	grey	FALSE	FALSE
RBMS1	grey	FALSE	FALSE
TANK	magenta	FALSE	FALSE
PSMD14	turquoise	FALSE	FALSE
TBR1	red	FALSE	FALSE
SLC4A10	turquoise	FALSE	FALSE
DPP4	turquoise	FALSE	FALSE
IFIH1	yellow	FALSE	FALSE
GCA	black	FALSE	FALSE
FIGN	grey	FALSE	FALSE
GRB14	turquoise	FALSE	FALSE
COBLL1	grey	FALSE	FALSE
SLC38A11	grey	FALSE	FALSE
SCN3A	grey	FALSE	FALSE
SCN2A	turquoise	FALSE	FALSE
CSRNP3	turquoise	FALSE	FALSE
TTC21B	grey	FALSE	FALSE
SCN1A	turquoise	FALSE	FALSE
SCN9A	grey	FALSE	FALSE
SCN7A	turquoise	FALSE	FALSE
B3GALT1	turquoise	FALSE	FALSE
STK39	turquoise	FALSE	FALSE
CERS6	turquoise	FALSE	FALSE
NOSTRIN	grey	FALSE	FALSE
LRP2	salmon	FALSE	FALSE
BBS5	green	FALSE	FALSE
FASTKD1	grey	FALSE	FALSE
PPIG	grey	FALSE	FALSE
KLHL23	grey	FALSE	FALSE
SSB	turquoise	FALSE	FALSE
METTL5	turquoise	FALSE	FALSE
UBR3	turquoise	FALSE	FALSE
GAD1	turquoise	FALSE	FALSE
GORASP2	grey	FALSE	FALSE
TLK1	turquoise	FALSE	FALSE
METTL8	pink	FALSE	FALSE
DCAF17	magenta	FALSE	FALSE
CYBRD1	tan	FALSE	FALSE
DYNC1I2	grey	FALSE	FALSE
SLC25A12	turquoise	FALSE	FALSE
HAT1	grey	FALSE	FALSE
METAP1D	grey	FALSE	FALSE
DLX1	turquoise	FALSE	FALSE
ITGA6	tan	FALSE	FALSE
PDK1	grey	FALSE	FALSE
RAPGEF4	grey	FALSE	FALSE
MAP3K20	grey	FALSE	FALSE
SP3	magenta	FALSE	FALSE
OLA1	turquoise	FALSE	FALSE
CIR1	grey	FALSE	FALSE
SCRN3	turquoise	FALSE	FALSE
GPR155	grey	FALSE	FALSE
WIPF1	salmon	FALSE	FALSE
CHN1	turquoise	FALSE	FALSE
ATF2	turquoise	FALSE	FALSE
ATP5MC3	turquoise	FALSE	FALSE
LNPK	turquoise	FALSE	FALSE
HAGLR	salmon	FALSE	FALSE
MTX2	turquoise	FALSE	FALSE
HNRNPA3	magenta	FALSE	FALSE
NFE2L2	tan	FALSE	FALSE
	grey	FALSE	FALSE
AGPS	black	FALSE	FALSE
TTC30B	grey	FALSE	FALSE
TTC30A	black	FALSE	FALSE
PDE11A	grey	FALSE	FALSE
RBM45	black	FALSE	FALSE
OSBPL6	turquoise	FALSE	FALSE
CHROMR	grey	FALSE	FALSE
PRKRA	turquoise	FALSE	FALSE
PJVK	grey	FALSE	FALSE
FKBP7	magenta	FALSE	FALSE
PLEKHA3	black	FALSE	FALSE
TTN-AS1	grey	FALSE	FALSE
TTN	pink	FALSE	FALSE
SESTD1	grey	FALSE	FALSE
ZNF385B	turquoise	FALSE	FALSE
CWC22	grey	FALSE	FALSE
UBE2E3	turquoise	FALSE	FALSE
NEUROD1	grey	FALSE	FALSE
ITPRID2	tan	FALSE	FALSE
PDE1A	turquoise	FALSE	FALSE
DNAJC10	black	FALSE	FALSE
FRZB	grey	FALSE	FALSE
NCKAP1	turquoise	FALSE	FALSE
DUSP19	grey	FALSE	FALSE
NUP35	black	FALSE	FALSE
ZNF804A	turquoise	FALSE	FALSE
[truncated: 11,502 more rows]

## Sheet: Table S10
Table S10: Differential expression fold changes and p-values in whole blood
	Female Only Model		Male Only Model		Combined Male and Female Model
Gene Symbol	ln Fold Change	Adjusted P Value	ln Fold Change	Adjusted P Value	ln Fold Change	Adjusted P Value
AAK1	0.0321931	0.395189	-0.0150486	0.837487	0.0126097	0.70254
AAR2	0.0284104	0.286777	0.0339985	0.400531	0.0306963	0.112044
AARS	-0.0224365	0.39846	-0.00394058	0.954846	-0.0150517	0.47222
AATF	-0.0664463	0.00502958	-0.0462102	0.246074	-0.0585709	0.00124463
ABCA1	0.051865	0.330007	0.165396	0.0159338	0.0966037	0.00752015
ABCA7	0.105238	0.0100423	-0.0250343	0.775745	0.0541933	0.106078
ABCC5	0.0278318	0.413808	0.000711096	0.992048	0.0156443	0.576501
ABCF1	-0.0654027	0.00493496	-0.0150249	0.765584	-0.0459299	0.0122699
ABCG1	-0.0235958	0.687885	0.00381765	0.977812	-0.0140005	0.766
ABHD16A	0.0663476	0.000607382	0.00409416	0.944786	0.0420316	0.00704247
ABHD3	0.112352	0.00379912	0.0819299	0.202517	0.100224	0.000718235
ABI1	0.0465441	0.216913	0.0355942	0.583558	0.042256	0.132051
ABLIM1	-0.0558624	0.117369	0.00696992	0.941873	-0.0311558	0.275565
ABR	0.0203053	0.346995	0.0301354	0.339139	0.0246283	0.107985
ABTB1	0.054482	0.0287644	0.0353853	0.39329	0.047002	0.0130442
ACAA1	-0.0177795	0.399836	-0.0112742	0.773896	-0.0146536	0.359335
ACAD8	0.0355511	0.127621	0.032658	0.374711	0.0335458	0.0537347
ACADM	-0.0593585	0.116731	-0.044423	0.483646	-0.0529408	0.0619734
ACADVL	0.00281615	0.920743	0.0143154	0.731138	0.00769406	0.705017
ACAP2	0.116521	0.000476984	0.124603	0.0148854	0.120928	1.50925e-06
ACAT2	-0.0755093	0.00093495	0.00834062	0.88599	-0.042254	0.0224382
ACER3	0.0228219	0.405329	-0.00809075	0.888498	0.0101448	0.666326
ACIN1	0.00922797	0.708177	0.00924935	0.820427	0.00872281	0.629094
ACOT9	-0.024285	0.456282	-0.0320184	0.525778	-0.0283564	0.222101
ACOX1	0.0548052	0.273356	0.0559094	0.483869	0.0562639	0.122686
ACP1	-0.0408175	0.12164	-0.02842	0.529075	-0.0360436	0.0685461
ACRBP	0.0191813	0.785339	-0.0355069	0.74667	-0.00495957	0.934663
ACSL1	0.117242	0.00801914	0.0381437	0.668297	0.0862448	0.012777
ACSL4	0.0992294	0.0268873	0.0261464	0.778629	0.0731455	0.0356194
ACSS2	0.0532235	0.0168612	0.0324509	0.387259	0.0449353	0.00851455
ACTB	-0.00606806	0.785414	0.0138029	0.674216	0.00136468	0.94596
ACTG1	-0.00939711	0.623381	0.00265787	0.952889	-0.00560796	0.71499
ACTN1	0.0351602	0.258577	0.0275304	0.605387	0.0313265	0.177199
ACTN4	-0.00680149	0.873488	0.0145447	0.827423	0.00154838	0.967054
ACTR10	-0.0388163	0.307339	-0.00454923	0.965725	-0.0245858	0.41346
ACTR1A	-0.0131915	0.609218	-0.012169	0.777422	-0.0122013	0.516187
ACTR1B	0.0183325	0.48419	0.0432413	0.233814	0.0281164	0.114341
ACTR2	-0.0029038	0.92713	0.0249187	0.557695	0.00797793	0.73532
ACTR3	0.0433449	0.282458	0.0382742	0.573932	0.0433799	0.14322
ACTRT1	-0.00121122	0.986046	-0.100082	0.188666	-0.0388798	0.34094
ADA	-0.0315567	0.346995	-0.0285803	0.609388	-0.031202	0.202853
ADAM15	0.0117535	0.674144	-0.000462831	0.993581	0.00633711	0.777694
ADAM19	0.0301636	0.126772	0.0129094	0.739425	0.022111	0.146708
ADAM8	0.0600919	0.00737019	0.0488137	0.18428	0.0566234	0.000876957
ADAP1	0.02229	0.177089	0.0141064	0.634592	0.0195148	0.11461
ADAR	0.021216	0.322411	0.023887	0.478962	0.0220098	0.158414
ADARB1	-0.0222595	0.445401	-0.0522127	0.19508	-0.0340641	0.0899241
ADAT1	-0.0377496	0.145089	-0.0194678	0.691	-0.0304335	0.120838
ADCY3	0.0468447	0.152475	0.0213183	0.737505	0.0350874	0.162668
ADCY7	0.0633429	0.00916807	0.0479001	0.236726	0.0566329	0.00236714
ADD1	-0.0399991	0.153024	-0.0193548	0.722131	-0.0323594	0.126662
ADD3	0.0293328	0.391069	0.0363657	0.491373	0.0322898	0.188093
ADIPOR1	-0.0561332	0.155962	-0.0774376	0.193538	-0.0656003	0.02201
ADIPOR2	-0.0558507	0.0045906	0.00165589	0.977812	-0.0334749	0.0346163
ADM	0.0449086	0.286151	0.0511856	0.434022	0.0474224	0.120687
ADPGK	0.0568557	0.00474452	0.0368551	0.274876	0.0484841	0.00168182
ADRM1	0.00677221	0.838822	-0.0300283	0.478962	-0.00766279	0.756421
ADSL	-0.0417575	0.020157	-0.0394604	0.169793	-0.0407079	0.00257965
ADSS	-0.0147523	0.652913	0.019607	0.708537	-0.0014727	0.963331
AES	-0.0362614	0.106238	-0.0178102	0.673625	-0.0407216	0.0312632
AFG3L2	-0.041019	0.107264	-0.0402958	0.312512	-0.00174262	0.951414
AFTPH	0.0148923	0.609473	-0.0284266	0.48784	0.0352383	0.107541
AGGF1	0.0311978	0.306561	0.0406108	0.371449	-0.00147993	0.972478
AGO2	0.0172524	0.699819	-0.0321126	0.625527	-0.0234732	0.331145
AGTPBP1	-0.0280842	0.380088	-0.0177064	0.764927	0.0532168	0.00557717
AGTRAP	0.0623225	0.0118953	0.0339806	0.430814	0.0315591	0.0667248
AHCY	0.0390759	0.0826396	0.022347	0.583527	0.00630873	0.69627
AHCYL1	0.00474493	0.831889	0.0102607	0.763931	-0.00377716	0.863837
AHNAK	-0.0137163	0.590136	0.0128751	0.764969	0.0370462	0.161794
AHR	0.0672552	0.0406285	-0.0077761	0.928538	-0.0736244	2.53477e-05
AHSA1	-0.0957726	1.54275e-05	-0.0405002	0.307036	-0.112725	4.81247e-08
AIF1	-0.129433	1.02437e-06	-0.0902054	0.0383642	0.000507476	0.994188
AIM2	0.0200426	0.722024	-0.0363674	0.667644	-0.00581864	0.772877
AIMP2	0.00284078	0.915611	-0.0171811	0.651418	-0.0120614	0.493583
AIP	-0.00742765	0.773328	-0.0191947	0.595391	0.00377859	0.766
AIRE	0.0163051	0.221072	-0.016673	0.426937	-0.0854024	2.43533e-07
AK2	-0.117949	1.87923e-08	-0.0353373	0.363962	-0.0204696	0.47222
AK3	-0.045412	0.17904	0.0201765	0.760401	0.0066941	0.76484
AKAP13	0.0228658	0.350094	-0.0155422	0.728195	0.0646037	0.000190989
AKAP17A	0.0945451	1.31282e-05	0.0190736	0.684875	0.0192714	0.547615
AKIRIN1	0.0370583	0.340103	-0.00347536	0.974126	0.0448519	0.00157933
AKIRIN2	0.0420295	0.0284272	0.0500221	0.0841323	-0.00372169	0.842668
AKNA	-0.0115997	0.592415	0.00734648	0.85454	-0.00423491	0.801944
AKR1A1	-0.00339842	0.880356	-0.00631409	0.868502	-0.0220492	0.161397
AKR1B1	-0.030677	0.132017	-0.00890337	0.834972	0.00848639	0.377096
AKR1D1	0.0223158	0.0456618	-0.012851	0.517765	-0.0110474	0.521439
AKR7A2	-0.00582876	0.821975	-0.02019	0.557695	0.0125818	0.335108
AKT1	0.00909182	0.635304	0.0175643	0.52082	0.015333	0.60615
AKTIP	-0.000465724	0.990905	0.0421132	0.431979	-0.100495	0.0470176
ALAS2	-0.0663377	0.364569	-0.153216	0.128873	0.0895598	0.0161459
ALDH1A1	0.0998056	0.0413878	0.0736542	0.358243	0.0346071	0.201863
ALDH2	0.0327982	0.381368	0.0361086	0.550568	-0.00847185	0.694935
ALDH3A2	-0.0105483	0.710235	-0.00323158	0.960388	0.0169682	0.576501
ALDH3B1	0.0311244	0.397488	-0.00568878	0.952028	0.0157176	0.2205
ALDH9A1	0.00249924	0.905474	0.0379035	0.112581	0.0148777	0.377852
ALDOA	0.0114983	0.639619	0.0218417	0.536563	-0.00846632	0.736724
ALDOC	-0.0016127	0.965209	-0.0172376	0.737153	0.0489876	0.0119621
ALG6	0.0300698	0.285884	0.0766344	0.0483086	5.60236e-05	0.997665
ALKBH5	-0.00537595	0.747884	0.00953054	0.708537	0.0382188	0.177901
ALPK1	0.0645402	0.0709383	-0.0011573	0.988026	0.0560315	0.0903145
ALPL	0.0480077	0.29794	0.0668428	0.325061	-0.0226549	0.0594925
ALPP	-0.00873527	0.652367	-0.0447992	0.0517547	0.0148182	0.541004
AMD1	0.00373613	0.917126	0.033157	0.470244	-0.0177903	0.694583
AMFR	-0.0318115	0.570282	0.00332632	0.979178	0.0226455	0.257934
ANAPC11	0.040516	0.104853	-0.00506503	0.938487	-0.027225	0.193361
ANAPC13	-0.0421204	0.116007	-0.00410748	0.958419	0.00914485	0.73532
ANAPC16	0.020401	0.522366	-0.00903803	0.888498	-0.0165326	0.179342
ANAPC5	-0.022987	0.151121	-0.00677777	0.839865	-0.00787131	0.817053
ANGEL2	-0.031206	0.398554	0.0271885	0.669603	0.0349923	0.144408
ANKFY1	0.052951	0.0840133	0.00788679	0.914712	0.0617391	2.38303e-05
ANKRD11	0.0687071	0.000311996	0.0527015	0.0864937	0.0316424	0.45505
ANKRD12	0.00748872	0.907394	0.0654846	0.4109	0.0168307	0.18473
ANKRD13A	0.0218412	0.190366	0.0077695	0.815728	0.0431811	0.0975022
ANKRD13D	0.0683614	0.0386028	0.00603678	0.947844	0.0154895	0.210465
ANKRD30B	0.0248061	0.114937	0.00156133	0.972566	0.009373	0.733042
ANKS1A	0.0335764	0.257127	-0.0276888	0.583527	-0.0103619	0.748942
ANKZF1	-0.0097215	0.822571	-0.0104838	0.89058	0.120423	1.13697e-08
ANO6	0.145171	5.65415e-08	0.0867803	0.0544091	-0.0361723	0.0010814
ANP32B	-0.045932	0.00125302	-0.0205805	0.413171	0.0220575	0.536113
ANPEP	0.0146098	0.777436	0.0349061	0.639509	-0.000656112	0.981897
ANTXR2	-0.00099267	0.974876	-0.00212525	0.974126	-0.0492254	0.130838
ANXA1	-0.0743202	0.0744734	-0.0157407	0.868765	0.00158454	0.965818
ANXA11	0.0183307	0.619328	-0.0274254	0.623396	-0.0152252	0.45505
ANXA2	-0.0325021	0.180331	0.01224	0.801715	-0.00977112	0.772877
ANXA2P1	0.00438572	0.922413	-0.0349245	0.564324	0.0272802	0.133879
ANXA5	0.0354323	0.136422	0.0173609	0.703391	0.0271134	0.057548
ANXA7	0.0124561	0.577355	0.0519464	0.0573762	0.0366637	0.121125
AOAH	0.042909	0.173899	0.0237162	0.684875	0.0651316	0.0176844
AP1B1	0.0633132	0.0869577	0.0663274	0.253587	-0.0033291	0.910179
AP1G1	-0.0173815	0.615811	0.0213121	0.702539	0.0107609	0.705017
AP1G2	0.00229249	0.953443	0.024285	0.664439	0.0132228	0.434587
AP1M1	0.0149843	0.511792	0.0108084	0.78819	0.0210761	0.442149
AP1S2	0.0194293	0.615076	0.0201664	0.752529	-0.0401206	0.290627
AP2A1	-0.0160874	0.788512	-0.0770467	0.292252	-0.0519291	0.00567163
AP2M1	-0.0446729	0.0801893	-0.0639471	0.0885149	-0.0317536	0.0545835
AP2S1	-0.0125792	0.634583	-0.0633387	0.046811	0.0418445	0.0103885
AP3M1	0.0178592	0.476709	0.0800639	0.0108206	0.0231696	0.365473
AP3S1	0.0189981	0.608464	0.0283519	0.609388	-0.0120661	0.513666
AP4B1	-0.00521791	0.856616	-0.0210803	0.574159	0.0295226	0.18403
AP5M1	0.0118158	0.743956	0.056598	0.193538	0.0346428	0.0726711
APAF1	0.0269498	0.32202	0.0462138	0.244327	-0.00437269	0.857212
APBA3	0.00425221	0.893208	-0.0165864	0.722478	0.0253958	0.0968994
APBB1IP	0.0297561	0.143016	0.0188876	0.598515	0.0327342	0.0278636
APBB3	0.0495842	0.0081253	0.0090632	0.827941	-0.00504366	0.770369
APEH	0.00178249	0.937995	-0.0165165	0.597242	-0.0319612	0.0250408
APEX1	-0.0344134	0.0710283	-0.0266472	0.388573	-0.0217892	0.337796
APEX2	-0.0234269	0.443237	-0.0157857	0.775745	0.0137172	0.265094
APH1A	0.0128867	0.44835	0.0153524	0.573932	0.040466	0.0533181
APH1B	0.0412949	0.143016	0.0426819	0.328711	-0.00471768	0.887083
API5	-0.0137688	0.734099	0.00941453	0.898735	0.0234464	0.409064
APLP2	0.0306963	0.405329	0.0152583	0.827941	0.0303921	0.130777
APMAP	0.0310939	0.256934	0.0278981	0.539868	-0.0169604	0.439915
APOBEC3G	0.00268497	0.936824	-0.0440325	0.27366	-0.00227532	0.945188
APOL3	0.000725658	0.985457	-0.00650142	0.928538	0.0541375	0.023843
APOPT1	-0.0223245	0.304437	-0.0492622	0.0964565	0.0140531	0.559869
APPBP2	0.0484506	0.13993	0.0638354	0.201245	-0.00833099	0.688701
APPL2	0.0184985	0.556925	0.00861651	0.890419	0.0670815	0.00182197
APRT	-0.0120784	0.650447	-0.00187395	0.97729	-0.0026503	0.904123
AQP9	0.0646477	0.02613	0.0716178	0.107646	0.0431967	0.106988
ARAF	0.000396884	0.989324	-0.00838851	0.855903	0.00523065	0.785694
ARAP1	0.0663731	0.0515829	0.00687398	0.941873	0.0199466	0.0535702
ARCN1	-0.00410897	0.873488	0.020354	0.55076	-0.013933	0.577923
ARF1	0.0196282	0.161637	0.021984	0.307036	0.060746	0.0145268
ARF3	-0.017954	0.586982	-0.00633846	0.9291	0.00189236	0.920025
ARF4	0.0790975	0.0134866	0.0338861	0.573932	0.019907	0.536113
ARF5	0.0154329	0.434073	-0.0200439	0.513129	0.0409238	0.273543
ARFIP1	0.0382559	0.326902	-0.00779788	0.934445	0.00403507	0.813943
ARGLU1	0.0300167	0.586367	0.0591802	0.438368	-0.0171227	0.343296
ARHGAP1	0.00657622	0.762852	0.00255783	0.95971	-0.0338546	0.0594925
ARHGAP15	-0.0205148	0.392922	-0.010598	0.814953	-0.00253448	0.904123
ARHGAP17	-0.0329512	0.177008	-0.0325562	0.393474	0.0384073	0.0480377
ARHGAP25	0.000655709	0.982984	-0.00565248	0.9065	0.0410622	0.00626636
ARHGAP4	0.0471881	0.0645783	0.0242933	0.60184	-0.00232012	0.917537
ARHGAP9	0.0407422	0.041835	0.0413168	0.193538	0.0114798	0.170236
ARHGDIA	0.000548202	0.985457	-0.00718916	0.884232	-0.0165911	0.556353
ARHGDIB	-0.00287023	0.838766	0.0337677	0.0261005	0.0283196	0.00868222
ARHGEF1	-0.0167933	0.664715	-0.0186702	0.77119	-0.00493197	0.736724
ARHGEF2	0.0384236	0.00528513	0.0133276	0.62077	-0.000571193	0.980195
ARHGEF6	-0.0105318	0.549282	0.00337661	0.931106	0.00725541	0.749766
ARHGEF7	-0.00667386	0.766964	0.00905688	0.801715	0.0255468	0.147506
ARID1A	0.00375775	0.900876	0.0134744	0.774661	-0.0627902	0.00124463
ARID3B	0.0301241	0.198668	0.0220743	0.586536	0.00516739	0.899366
ARID4B	-0.0630614	0.0148922	-0.0629553	0.121675	-0.0317794	0.0224382
ARID5B	0.0128745	0.796764	-0.00809111	0.935465	0.00893632	0.807603
ARIH2	-0.0248781	0.201324	-0.0413221	0.15113	0.020509	0.339235
ARL14EP	-0.00135263	0.979858	0.0244508	0.732613	-0.0187667	0.24809
ARL16	0.0475594	0.0620587	-0.0250789	0.589469	-0.00481323	0.817053
ARL2	-0.0126015	0.604917	-0.0281446	0.386379	0.04388	0.0501867
ARL2BP	-0.0199869	0.374875	0.0212966	0.557695	0.000114712	0.997695
ARL5A	0.0480085	0.108995	0.0379838	0.440679	-0.0127099	0.667548
ARL6IP1	-0.0104535	0.780371	0.016011	0.787139	0.0213635	0.34941
ARL6IP4	0.00259533	0.950287	-0.0393912	0.449999	0.0676048	0.0434811
ARL6IP5	0.0298487	0.313702	0.00994794	0.875359	0.0369748	0.139378
ARL6IP6	0.0749641	0.0935939	0.0564593	0.445934	0.00109984	0.965802
ARL8B	0.0334253	0.335345	0.0401636	0.450886	0.0282073	0.211989
ARMC1	0.0117687	0.646271	-0.0142968	0.730256	0.0447472	0.0752401
ARMC10	0.0141606	0.687477	0.0474503	0.286987	0.0421061	0.0279804
ARNTL	0.0274878	0.455657	0.0731929	0.144785	-0.0441673	0.00184198
ARPC1A	0.0662255	0.00587136	0.00662592	0.914279	-0.0217915	0.00791908
ARPC1B	-0.0458057	0.0151295	-0.0417558	0.169793	-0.0473944	0.0010332
ARPC2	-0.0228313	0.0361997	-0.0219615	0.20542	-0.0234963	0.00905966
ARPC3	-0.0577839	0.00195271	-0.033359	0.293535	0.0394143	0.0370635
ARPC4	-0.0229558	0.0583358	-0.0227251	0.237857	-0.0448955	0.0532253
ARPC5	0.065318	0.00557555	-0.000838049	0.988026	0.105286	2.86383e-07
ARPC5L	-0.04986	0.106675	-0.0360546	0.48913	-0.0266447	0.235159
ARPP19	0.121308	4.61084e-06	0.0808528	0.0633117	0.0129585	0.594244
ARRB1	-0.0321006	0.281682	-0.0196632	0.723553	-0.00749879	0.845855
ARRB2	0.02717	0.346995	-0.00905339	0.883977	0.0981826	0.00167571
ARRDC5	-0.00808202	0.873171	-0.00877071	0.927484	0.0247011	0.201833
ASAP1	0.119773	0.00317923	0.0664279	0.333527	-0.0248538	0.20902
ASB8	0.0504873	0.0326099	-0.0154201	0.752529	-0.0802155	0.0063941
ASCC1	-0.0335769	0.193447	-0.0109567	0.836775	-0.00469727	0.883547
ASCC2	-0.0619349	0.129821	-0.10757	0.0633117	0.0414027	0.0881329
ASCL2	-0.00769579	0.85316	0.00366478	0.965725	0.0433037	0.253378
ASGR1	0.0582942	0.0621645	0.0125702	0.857005	-0.00594354	0.671218
ASGR2	0.0236561	0.684411	0.0724225	0.330378	-0.00423549	0.904123
ASH2L	-0.0109757	0.521282	0.00180623	0.965725	0.0259915	0.54921
ASNS	-0.0302118	0.417432	0.037579	0.52082	-0.00959158	0.688701
ASNSD1	-0.00189347	0.97883	0.0648061	0.412215	0.0354832	0.169782
ASPSCR1	-8.62522e-05	0.997139	-0.0243058	0.590847	-0.0050016	0.77755
ASXL2	0.0128477	0.761014	0.074035	0.135459	-0.00770541	0.737643
ATF4	-0.0051092	0.830131	-0.00582633	0.888498	-0.00159673	0.961088
ATF6	0.00406662	0.895804	-0.0258515	0.529075	-0.00143048	0.94596
ATG10	0.00887297	0.804636	-0.0199553	0.708537	0.0347796	0.20324
ATG12	0.00149818	0.950287	-0.00570459	0.893679	-0.0174669	0.443012
ATG16L2	0.0516523	0.140322	0.00822014	0.92424	0.00623464	0.845264
ATG3	-0.0296626	0.295708	0.000408544	0.994378	-0.0201268	0.567638
ATG7	0.00818568	0.842703	0.00252017	0.977812	-0.021172	0.294701
ATG9A	-0.0134731	0.789711	-0.0314811	0.671422	0.0124897	0.599659
ATIC	-0.0287129	0.273729	-0.00946354	0.865561	-0.0228815	0.273938
ATM	0.0103915	0.757054	0.0145263	0.783263	-0.0236205	0.21421
ATOX1	-0.0153481	0.623381	-0.0363705	0.379334	-0.00496662	0.872805
ATP1A1	-0.0387653	0.106675	0.00187167	0.977812	0.0706005	0.000282922
ATP1B3	0.00168158	0.969359	-0.0190955	0.751522	-0.000711754	0.986598
ATP2A2	0.0707855	0.00613964	0.0747787	0.0612181	-0.00395924	0.843334
ATP2A3	0.02053	0.615076	-0.0332048	0.583527	0.0193775	0.198297
ATP2B4	0.000828869	0.976111	-0.00970135	0.810678	0.0131894	0.567858
ATP6AP1	0.0246131	0.214316	0.0111633	0.773896	-0.000489031	0.986598
ATP6AP2	0.00387757	0.907971	0.0269708	0.550776	0.0523951	0.000137424
ATP6V0A1	0.00395313	0.899486	-0.00737439	0.895077	-0.0374989	0.0510448
ATP6V0B	0.067232	0.000135277	0.0275791	0.379334	0.0201326	0.273234
ATP6V0C	-0.0420753	0.100493	-0.028143	0.524871	-0.0114415	0.270262
ATP6V0D1	0.0283472	0.232052	0.00930735	0.851048	-0.0138093	0.484974
ATP6V0E1	-0.0206587	0.109658	0.00214494	0.953052	0.0415379	0.040714
ATP6V0E2	-0.0201658	0.421793	-0.00476103	0.936022	0.0115709	0.527801
ATP6V1A	0.0286244	0.325507	0.0619027	0.127249	-0.0936522	5.38048e-05
ATP6V1B2	-0.00356618	0.895804	0.033457	0.305141	-0.0713122	1.15895e-07
ATP6V1D	-0.146598	3.01356e-07	-0.0190041	0.775745	0.030972	0.0142189
ATP6V1E1	-0.0925355	5.6569e-08	-0.041181	0.181556	-0.021048	0.592485
ATP6V1F	0.039225	0.016405	0.0180393	0.55076	0.0345737	0.227157
ATP6V1G1	-0.017296	0.754651	-0.0316382	0.706889	0.00557019	0.756421
ATP8B2	0.0589775	0.100518	-0.0054862	0.958698	-0.0126764	0.757467
ATRAID	-0.000431471	0.986416	0.0156558	0.641831	0.000513228	0.981897
ATXN10	-0.00124162	0.984151	-0.0304958	0.708091	-0.0531801	0.0099695
ATXN2	-0.00245422	0.913354	0.00486712	0.904478	0.0126987	0.460112
ATXN3	-0.0740822	0.00484643	-0.0200533	0.720711	0.0169267	0.264448
ATXN7L3	0.0210244	0.327016	-0.00100638	0.98337	0.00119962	0.963331
AURKAIP1	0.0378831	0.0374958	-0.0148943	0.67438	0.0760312	0.00724239
AXIN1	0.00180077	0.950452	0.00147043	0.979178	0.00128713	0.960479
AZIN1	0.0633777	0.104071	0.0963438	0.0885149	-0.0375649	0.0627005
B2M	-0.00100006	0.97462	0.00176252	0.977812	0.0462946	0.0489793
B4GALT3	-0.0351844	0.202325	-0.0414724	0.32264	-0.0757423	0.00532597
B4GALT5	0.0558002	0.0712689	0.0320164	0.563191	-0.00341447	0.863837
BABAM1	-0.0671712	0.0681352	-0.0879792	0.112581	-0.0484683	0.151128
BAG5	-0.0275836	0.161908	0.0347902	0.247391	-0.0309698	0.0341393
BAG6	-0.04167	0.378457	-0.0612302	0.375361	0.0115264	0.472952
BANF1	-0.0346323	0.0738168	-0.0242582	0.455065	0.035217	0.0679491
BANP	0.00759675	0.750914	0.0176421	0.597082	-0.0673037	0.00268189
BASP1	0.0342413	0.192849	0.0367114	0.365705	0.00552451	0.87486
BAX	-0.0723192	0.0143459	-0.0599023	0.216942	-0.0318418	0.209464
BAZ1A	0.0105609	0.811706	-0.00323764	0.974126	0.0537545	0.0749388
BAZ1B	-0.0496507	0.125292	-0.00228329	0.979178	-0.00639936	0.851163
BAZ2B	0.0554606	0.173041	0.0463131	0.48913	-0.00353325	0.874417
BBS2	-0.0177013	0.663925	0.0138258	0.847195	-0.0162374	0.173108
BBX	-0.00815647	0.768654	0.00390972	0.946783	0.0317808	0.0931944
BCAP31	-0.0185622	0.243548	-0.0117281	0.684875	0.00311514	0.938456
BCKDK	0.034391	0.176334	0.0263265	0.54357	0.0220152	0.448775
BCL11A	0.00238394	0.962723	0.00508347	0.961122	-0.0286951	0.268331
BCL11B	-0.000430179	0.991671	0.060913	0.247391	-0.0983604	0.00172175
BCL2	-0.0487204	0.133252	-0.00198206	0.979937	-0.0184569	0.27165
BCL2L1	-0.0875983	0.040131	-0.113307	0.0767595	0.00341744	0.904123
BCL2L13	-0.012079	0.631445	-0.0281998	0.399678	0.0612079	0.0125651
BCL3	-0.00473315	0.89572	0.0156273	0.777046	-0.016446	0.54921
BCL6	0.049607	0.143816	0.0773075	0.120679	0.00457323	0.902678
BCL7C	-0.0489763	0.114937	0.030309	0.583527	-0.0238078	0.245749
BCLAF1	-0.0123511	0.786522	0.0301729	0.648543	0.0220088	0.300334
BCOR	-0.0316473	0.236647	-0.0101492	0.857005	0.0440601	0.139378
BECN1	0.0289778	0.295786	0.00863038	0.887943	-0.0400291	0.132307
BEST1	0.0800294	0.0305256	-0.0101118	0.913379	-0.00944939	0.680113
BEX4	-0.0581145	0.0907847	-0.0105728	0.895077	0.00739619	0.794331
BFAR	-0.00453917	0.89076	-0.0163788	0.731137	0.0469095	0.0183858
BHLHE40	-0.0148441	0.672253	0.0427385	0.342169	0.0341611	0.14322
BICD2	0.0495728	0.0612803	0.0460512	0.27366	-0.0224831	0.268244
BID	0.0382632	0.219019	0.025496	0.648163	0.02903	0.52614
BIN1	-0.0295781	0.2647	-0.0115142	0.827377	-0.0433961	0.0169697
BIRC2	0.0167331	0.805674	0.0436037	0.653122	-0.0406481	0.113512
BLCAP	-0.0601218	0.00912885	-0.0173173	0.722478	0.0417564	0.15613
BLOC1S1	-0.02949	0.424433	-0.0611521	0.242366	-0.0337456	0.50317
BLOC1S6	0.0663011	0.075553	0.00274445	0.979178	0.0265575	0.50423
BLVRB	-0.00489569	0.949213	-0.0806184	0.379334	-0.046795	0.0170824
BLZF1	0.0591308	0.208002	-0.0305969	0.730683	0.0582019	0.0320713
BMS1	-0.053135	0.0394306	-0.0379385	0.369301	-0.0183353	0.708276
BNIP2	0.0380431	0.330466	0.0870588	0.103342	0.0356302	0.285539
BNIP3L	-0.00280734	0.969972	-0.0400186	0.681161	-0.0447633	0.00970155
BOLA2	0.0365627	0.419635	0.0291121	0.720807	-0.00688697	0.758778
BRD3	-0.0563558	0.0116917	-0.0264668	0.517919	0.00112473	0.967031
BRD7	-0.0231487	0.346311	0.0152538	0.732613	-0.00840635	0.586631
BRD8	-0.00435458	0.889407	0.00956468	0.846772	0.0461412	0.000491927
BRD9	-0.00836249	0.689291	-0.00798691	0.820427	-0.0258998	0.233699
BRI3	0.0461526	0.00862526	0.0460343	0.0931543	-0.0521079	0.0346163
BRI3BP	-0.0130837	0.699819	-0.0450007	0.291894	0.00455255	0.861383
BRIX1	-0.0821716	0.00785125	-0.0099325	0.896358	-0.0225958	0.211167
BRK1	0.00881332	0.786477	-0.00103426	0.986513	0.0383259	0.147081
BRMS1	-0.0113833	0.685548	-0.0422683	0.235713	0.0316849	0.00551537
BRSK1	0.0540318	0.114211	0.0133089	0.85968	-0.0284147	0.369696
BSDC1	0.0403613	0.00576655	0.0194332	0.454026	-0.00884064	0.733546
BSG	-0.00427041	0.932447	-0.0650136	0.274876	0.0371483	0.264768
BST2	0.00428003	0.901264	-0.0297583	0.517765	-0.0690742	6.07997e-07
BTAF1	0.0458143	0.29794	0.021795	0.797763	0.0390401	0.05213
BTF3	-0.077387	1.63095e-05	-0.0555178	0.0593182	0.0376287	0.0250408
BTG1	0.0492211	0.0612218	0.0246454	0.609388	-0.0464135	0.00644597
BTG2	0.0448463	0.0416627	0.0268226	0.483869	0.0423545	0.00868222
BTK	-0.0400935	0.0849087	-0.0573642	0.0934604	0.0191851	0.41513
BTN2A1	0.0464721	0.0297553	0.0359203	0.301814	-0.0472095	0.211737
BTN3A1	0.0283245	0.346995	0.00718806	0.914279	0.00491108	0.882364
BTN3A2	-0.0327815	0.556663	-0.0648505	0.399198	-0.0235442	0.178761
BTN3A3	0.0179135	0.641876	-0.0132475	0.846772	-0.057704	5.86288e-06
BUB3	-0.0372827	0.0945544	-0.00242505	0.969621	-0.00456212	0.861383
BUD31	-0.0504612	0.00328189	-0.0706116	0.00777391	-0.0242789	0.191603
BZW2	-0.00153926	0.965845	-0.00949947	0.868502	0.0472465	0.0854044
C1QBP	-0.0255787	0.311368	-0.0210478	0.626527	0.000505311	0.994188
C1RL	0.0640948	0.0712689	0.0240863	0.732613	0.0494561	0.0119045
C2CD5	-0.0171497	0.773328	0.0243134	0.800415	0.00922685	0.904082
C5AR1	0.041788	0.123877	0.0620527	0.120679	0.0576004	0.213952
CA1	0.0951717	0.202995	-0.131292	0.246074	0.103236	0.0048425
CA2	0.0828921	0.166292	0.0235047	0.855156	0.0339194	0.103754
CA4	0.135743	0.00365132	0.0482227	0.592453	0.0230278	0.286684
CA5B	0.0907553	0.000146542	-0.0616502	0.120679	0.0107416	0.747406
CAB39	0.0176256	0.576212	0.0310678	0.491231	-0.0229891	0.0957404
CABIN1	0.0195444	0.635304	-0.000629541	0.993581	-0.0302505	0.0542195
CALM1	-0.0299495	0.0967668	-0.0106651	0.77119	-0.0114322	0.524541
CALM2	-0.0322352	0.126346	-0.0284493	0.395878	-0.0228551	0.365473
CALM3	0.006194	0.817684	-0.0370062	0.246074	-0.0248409	0.221042
CALN1	-0.00532207	0.895384	-0.049717	0.294828	-0.0634718	0.0260216
CALR	-0.00570145	0.867807	-0.0575619	0.132754	0.0464256	0.0311817
CAMK1D	-0.0525751	0.183908	-0.0812427	0.167873	-0.00232039	0.910179
CAMK2G	0.0666716	0.0148922	0.0160651	0.781743	0.0179089	0.297942
CAMLG	0.00352837	0.895384	-0.0108367	0.789286	0.0618796	3.81646e-05
CANT1	0.0256913	0.245266	0.00762975	0.874231	0.0247164	0.0108624
CANX	0.0523097	0.0100423	0.07829	0.0108206	-0.0211449	0.354486
CAP1	0.0227657	0.0844462	0.0278805	0.169793	-0.0171878	0.272648
CAPN1	-0.0173572	0.59995	-0.0265943	0.591485	0.0459303	0.227157
CAPNS1	-0.0275001	0.167058	-0.00121794	0.979937	0.0698023	0.00012568
CAPZA2	0.0255693	0.662126	0.0749054	0.317924	0.0166522	0.579452
CARD8	0.0586482	0.0181598	0.0890964	0.013492	-0.0683087	0.0207783
CARD9	0.0385074	0.273356	-0.0159147	0.815959	-0.0252257	0.198436
CARM1	-0.0409216	0.34219	-0.109415	0.0585964	0.0139468	0.497658
CARS	-0.0237438	0.381605	-0.029504	0.482822	-0.0592939	0.00745708
CASC3	0.00655163	0.833199	0.0244776	0.555078	0.0232016	0.612977
CASP1	-0.0690836	0.0168612	-0.0465121	0.330805	-0.0339218	0.0958955
CASP3	0.00684131	0.917126	0.0474817	0.598171	-0.00222395	0.954015
CASP4	-0.0292254	0.304929	-0.0435894	0.294804	-0.0105892	0.512217
CAT	-0.00525744	0.900876	0.00616006	0.94483	-0.00570068	0.859567
CATSPER2	-0.00346062	0.89076	-0.0213751	0.49377	0.0406947	0.0242575
CBLB	0.00124756	0.977958	-0.0134996	0.839865	-0.104245	0.00304338
CBLL1	0.0499755	0.0345503	0.0288908	0.483646	0.0126478	0.319083
CBX3	-0.141268	0.00156157	-0.0479848	0.583527	-0.0298008	0.220034
CBX7	0.0135118	0.428564	0.0105019	0.729992	0.0300451	0.259124
CCAR2	-0.00982195	0.805674	-0.0563544	0.236726	0.00517685	0.817053
CCBE1	0.0702909	0.0268873	-0.0362637	0.52491	-0.00465033	0.87151
CCDC115	-0.00233458	0.936809	0.0183873	0.659413	-0.046227	0.00052287
CCDC117	-0.00480186	0.89572	-0.00395826	0.960388	0.0203965	0.111622
CCDC12	-0.0612305	0.000311996	-0.0224397	0.479824	0.0041097	0.833133
CCDC130	0.0217634	0.208003	0.0189792	0.507013	-0.00740561	0.843334
CCDC28A	-0.00816032	0.737632	0.0223365	0.492658	-0.0429377	0.0648251
CCDC50	-0.00373496	0.937976	-0.0129666	0.877316	0.0348828	0.125592
CCDC59	-0.0439226	0.162636	-0.0408431	0.412025	-0.0594015	0.0277187
CCDC6	0.0253121	0.439408	0.0503139	0.274876	-0.00283557	0.926501
CCDC90B	-0.0819058	0.0178276	-0.0254542	0.723553	0.0291322	0.0469334
CCDC92	-0.00383343	0.917126	0.000935643	0.988026	-0.0341298	0.227157
CCDC97	0.0172094	0.424561	0.0480943	0.0918078	0.0125436	0.381778
CCL5	-0.0200465	0.641767	-0.0522166	0.352975	0.0213265	0.0115331
CCM2	0.0105054	0.611892	0.0168774	0.583527	0.0122193	0.37293
CCND3	0.0227743	0.0416627	0.0197092	0.273822	0.0492254	0.112683
CCNDBP1	0.00271437	0.899486	0.0266456	0.302951	0.0129047	0.328136
CCNG1	0.0506125	0.230242	0.0494169	0.462289	0.0183916	0.233407
CCNI	0.0123418	0.497283	0.0168894	0.547876	0.0590104	0.0335734
CCNK	0.00409989	0.873488	0.0422904	0.151367	0.00370704	0.901158
CCNL1	0.0630281	0.0900525	0.0532696	0.369301	0.0512517	0.112044
CCNY	0.0210537	0.519004	-0.0236015	0.657592	-0.0679591	0.178761
CCPG1	0.0326213	0.494308	0.0795316	0.224281	0.00474565	0.936947
CCR3	-0.0949935	0.147529	-0.0235852	0.871944	0.0203004	0.481214
CCR6	0.00804549	0.909457	0.000898419	0.993868	-0.0241089	0.503923
CCSER2	0.0144475	0.732407	0.0311728	0.60184	-0.0506775	0.00921539
CCT2	-0.0448794	0.308088	0.00589414	0.960388	-0.0421396	0.0321458
CCT3	-0.0569217	0.0268873	-0.0383887	0.367141	-0.0396619	0.00309178
CCT7	-0.0703191	0.00397515	0.00243447	0.975692	0.0403386	0.0235702
CCT8	-0.0464928	0.00756514	-0.0285261	0.329405	0.0324218	0.279099
CD14	0.0362794	0.136304	0.0466771	0.210261	-0.0250202	0.300808
CD151	0.0332252	0.414511	0.0298002	0.67024	-0.0665787	0.175013
CD2	-0.03554	0.253869	-0.00489576	0.953395	0.0382265	0.0780018
CD24	-0.0545903	0.429783	-0.0804845	0.43443	0.0516323	0.104963
CD33	0.0375355	0.202261	0.0402307	0.375361	-0.0096909	0.596011
CD36	0.0606501	0.152083	0.037492	0.619939	-0.00961309	0.736085
CD37	-0.0162576	0.47136	0.000515942	0.991806	-0.0666619	0.0474321
CD3E	-0.011531	0.758723	-0.00343144	0.965725	-0.0024403	0.957168
CD3G	-0.0596343	0.198768	-0.0767821	0.27366	0.00967385	0.589988
CD4	-0.0189376	0.686564	0.0245418	0.747013	0.0598182	0.0119045
CD44	-0.00196473	0.939224	0.0285285	0.363962	0.0317537	0.182907
CD46	0.0628173	0.0459969	0.0592273	0.242366	0.0294002	0.250059
CD47	0.0171081	0.642097	0.0547307	0.247391	-0.0330873	0.328136
CD48	0.0441046	0.177008	0.00359305	0.968286	0.0390557	0.0073824
CD52	-0.0349963	0.443036	-0.0307394	0.699178	0.0453145	0.177878
CD53	0.0349365	0.0777164	0.0463221	0.120679	0.0279648	0.520283
CD55	0.0428067	0.356372	0.0452645	0.547876	-0.0102535	0.715482
CD58	0.0402674	0.467928	0.00762002	0.958419	0.0194431	0.473909
CD6	-0.0149136	0.678492	-0.00058148	0.993581	0.0194863	0.377096
CD63	0.0642192	0.0340935	-0.0513632	0.293849	0.000876281	0.981852
CD68	0.0433508	0.101509	-0.0164105	0.755823	-0.0158607	0.513666
CD7	-0.0147926	0.680089	0.0238609	0.661586	-0.0638809	0.155977
CD74	-0.00803827	0.826212	-0.0277662	0.573932	-0.0258352	0.490847
CD79A	-0.0573359	0.359322	-0.0765647	0.413037	-0.0140191	0.441164
CD79B	0.00155827	0.980054	-0.07087	0.291894	-0.00388955	0.909099
CD81	-0.0195909	0.399836	-0.00351276	0.953395	-0.00911378	0.774103
CD82	0.00689353	0.875226	-0.0231339	0.723553	-0.0183277	0.424657
CD84	0.0166129	0.674144	-0.0447346	0.381993	0.0565595	0.02201
CD86	-0.0165486	0.611415	-0.0218121	0.669603	-0.0167133	0.503317
CD93	0.0446281	0.196286	0.0764506	0.12545	-0.00160508	0.958115
CD96	-0.0268227	0.390766	0.00169694	0.979937	-0.00859774	0.750672
CD99	0.00258202	0.939135	-0.0064312	0.917673	0.0319689	0.317291
CD99L2	-0.00995396	0.778327	-0.00504926	0.946783	0.0059555	0.736384
CDA	0.054493	0.17322	-0.0025752	0.979178	-0.0361948	0.0510448
CDAN1	0.019408	0.317986	-0.0161481	0.626551	-0.0022877	0.934917
CDC16	-0.024688	0.356097	-0.0533363	0.157774	-0.0197969	0.344915
CDC23	-0.02596	0.34219	0.0349297	0.389768	-0.0802454	5.84052e-07
CDC25B	-0.040188	0.116688	0.0134637	0.79585	-0.0895663	0.00724239
CDC26	-0.0919261	9.44331e-06	-0.0647889	0.0585964	-0.0271621	0.0166052
CDC34	-0.0619704	0.188972	-0.133196	0.0447983	0.00614964	0.815737
CDC37	-0.0276938	0.0677596	-0.0262925	0.27366	-0.0244417	0.271832
CDC40	-0.0062091	0.861133	0.0229028	0.634592	0.00314404	0.908785
CDC42	-0.0195697	0.540361	-0.0365289	0.412215	0.0424588	0.00704247
CDC42EP4	0.0106921	0.754311	-0.00491448	0.946479	0.0278616	0.349907
CDC42SE1	0.0380861	0.0750414	0.0503738	0.118337	-0.0471806	0.140748
CDC42SE2	0.0182059	0.683508	0.0450611	0.45064	0.0191516	0.333734
CDK11A	-0.0369311	0.415146	-0.0645555	0.317924	0.00920898	0.639811
CDK13	0.0312725	0.208003	0.00172125	0.979178	-0.0430162	0.0679491
CDK19	-0.00135567	0.964297	0.025147	0.483869	-0.00882058	0.716762
CDK2AP2	-0.042503	0.183118	-0.0444011	0.369301	0.0182505	0.396334
CDK4	-0.00585271	0.863867	-0.0130643	0.801715	0.0205828	0.255987
CDK5RAP1	0.00604348	0.861377	0.0402923	0.317265	-0.0220361	0.507591
CDK5RAP3	0.0261134	0.273729	0.0127577	0.777422	0.0771148	9.96412e-06
CDKN1A	-0.00966832	0.851183	-0.0389183	0.563078	-0.00414135	0.806748
CDKN1B	0.0681181	0.0036979	0.0933905	0.00925031	-0.0265618	0.15978
CDKN2AIPNL	0.0128232	0.504835	-0.0312416	0.234966	0.0740046	0.0599739
CDV3	-0.0534545	0.0206485	0.0142186	0.771595	0.0510744	0.000201704
CEACAM1	0.0975528	0.0566214	0.036353	0.723754	0.0686895	3.81456e-05
CEBPB	0.0575748	0.00143057	0.0414859	0.168069	-0.00806511	0.766
CEBPD	0.0686562	0.00193115	0.0670661	0.0543955	-0.0750519	0.0422615
CEBPG	-0.0297543	0.311368	0.0230183	0.653945	0.051679	0.000172134
CEBPZ	-0.0906096	0.0626394	-0.0523646	0.546364	-0.0227696	0.100223
CELF2	0.0647277	0.000262172	0.0314816	0.309363	0.031846	0.251915
CENPB	-0.0213683	0.262948	-0.0252114	0.383289	0.0971486	1.63252e-06
CENPT	0.0432121	0.231855	0.0158519	0.827377	0.0249363	0.287617
CEP350	0.0932139	0.000531322	0.105505	0.0108206	-0.0267417	0.233699
CEP44	0.025752	0.418845	0.0243237	0.652272	-0.0461345	0.0271313
CEP63	-0.0386596	0.180796	-0.00830384	0.898735	0.00581766	0.875714
CEP95	-0.0395701	0.171366	-0.0557028	0.198778	0.0382194	0.0111698
CEPT1	-0.0252539	0.543577	0.0559475	0.317924	0.0213827	0.139378
CERK	0.0350585	0.0869577	0.0437302	0.163444	-0.0379694	0.107355
CERS2	0.0237206	0.220394	0.0190484	0.563298	0.0816691	6.30849e-05
CERS5	-0.0492968	0.110089	-0.0231734	0.695658	-0.0130752	0.429978
CERS6	0.0853263	0.00155629	0.0784691	0.0633117	-0.142314	9.40704e-22
CES2	-0.0158028	0.470048	-0.00951775	0.814046	0.0116625	0.355467
CETN2	-0.155492	3.73606e-16	-0.123305	6.11362e-06	0.0519039	0.00182197
CFL1	0.019497	0.217384	-0.00103102	0.979178	-0.000569189	0.984215
CFLAR	0.0684018	0.00137051	0.0251086	0.536585	-0.0201709	0.364497
CGGBP1	-0.0156402	0.554581	0.0239345	0.547876	-0.0186893	0.317291
CHAMP1	-0.0470052	0.0750414	0.0234561	0.634592	-0.0183692	0.390548
CHCHD10	-0.0142975	0.600583	-0.0271302	0.479824	-0.0307178	0.113512
CHCHD2	-0.020724	0.470673	-0.0148547	0.774661	-0.029576	0.143271
CHCHD7	-0.0508631	0.0376361	-0.00241616	0.974126	-0.0175446	0.341155
CHD4	-0.0245756	0.387801	-0.0366068	0.377973	0.0735662	0.000717012
CHD8	-0.0162234	0.530212	-0.0209103	0.602744	0.0315847	0.000126954
CHD9	0.0633868	0.0325349	0.0881991	0.0484478	0.00646487	0.772877
CHFR	0.0348237	0.00133235	0.0271582	0.123833	0.0412528	0.0388833
CHMP1A	0.0206646	0.405352	-0.0146533	0.747013	-0.0178702	0.22573
CHMP1B	0.0348499	0.208003	0.0513068	0.21745	-0.00936544	0.821063
CHMP4B	-0.00862124	0.710228	-0.0312029	0.27907	0.00605358	0.89355
CHP1	0.0385178	0.392705	-0.0863054	0.169793	-0.016481	0.332019
CHPT1	0.0239079	0.649202	-0.0188507	0.837487	-0.0526289	0.221205
CHRNA5	-0.00938153	0.716954	-0.0294738	0.369301	0.0396525	0.0741903
CHST13	-0.13219	0.00862526	0.077275	0.367141	0.03465	0.120684
CHST15	0.0383104	0.203334	0.0419011	0.367182	0.0290368	0.181561
CHST7	0.0213561	0.522366	0.053837	0.235713	0.0250896	0.619036
CHSY1	0.00682729	0.85673	0.0607261	0.15113	0.0148414	0.387472
CHURC1	0.0328877	0.620917	0.0128341	0.928165	-0.00797873	0.673452
CIAO1	0.0187522	0.405329	0.00940074	0.827377	0.0067368	0.850041
CIB1	-0.0078789	0.760616	-0.00770034	0.86489	0.0675101	0.0075181
CIC	0.0185096	0.663925	-0.0122961	0.877316	-0.0478367	0.000543745
CIDEB	0.0729193	0.0292589	0.0583168	0.279907	0.0257702	0.235062
CIRBP	-0.0510887	0.00505036	-0.0420268	0.159353	0.0451649	0.0374259
CITED2	0.0378184	0.17589	0.00892322	0.888172	-0.00482497	0.87151
CKAP4	0.05103	0.075553	0.0316635	0.529075	-0.0312872	0.317232
CKAP5	-0.00690287	0.860624	0.000849378	0.989553	0.0121465	0.604422
CKLF	-0.0533713	0.172462	0.00273981	0.979178	0.00168937	0.963331
CLASP1	0.0189726	0.521622	0.00444878	0.950108	0.049696	0.0251253
CLDN14	0.0353274	0.280636	-0.0511763	0.289675	0.0248347	0.390394
CLDN15	0.0724799	0.00993602	0.0167481	0.780546	0.0709492	0.265064
CLDND1	0.00612137	0.894913	0.0517547	0.342557	0.00487689	0.859567
CLEC12A	0.118426	0.137917	-0.00545988	0.979178	-0.0440018	0.093904
CLEC16A	-0.00346525	0.920928	0.0208421	0.683477	0.01449	0.327324
CLEC2D	-0.0717465	0.0299628	0.00206603	0.979937	0.0454862	0.151431
CLIC1	0.00473246	0.842703	0.0277249	0.325061	0.0890473	0.000166748
CLINT1	0.0238932	0.62603	0.0820081	0.193279	0.0162171	0.700018
CLIP1	0.107625	0.000441141	0.0591842	0.262169	0.00748725	0.787121
CLK1	0.0257444	0.628982	0.00161041	0.988026	-0.00543286	0.87151
CLK2	0.00744851	0.841312	0.00938418	0.885909	-0.00841768	0.781414
CLK3	0.0164061	0.682874	-0.0381867	0.485763	-0.00113059	0.967031
CLN3	-0.0157518	0.675736	0.00436409	0.960388	-0.00848629	0.593703
CLPTM1	0.00351616	0.907394	-0.00971092	0.846369	-0.0228365	0.241753
CLPTM1L	-0.010974	0.600583	-0.00446475	0.914783	-0.0254809	0.0184731
CLSTN1	-0.0283269	0.273107	-0.0139166	0.777046	-0.0366261	0.0312881
CLTA	-0.0359977	0.00862526	-0.00931264	0.752462	0.00843663	0.482468
CLTB	-0.0242392	0.321435	-0.0581683	0.0796713	-0.0316183	0.186301
CLUAP1	0.0080805	0.628033	0.0106629	0.684875	0.0279007	0.07442
CMAS	-0.06244	0.0339461	0.0160611	0.797132	0.0442812	0.0352858
CMTM3	0.0195562	0.381944	0.0421491	0.182587	-0.0163141	0.677711
CMTM6	0.0403608	0.161637	0.0515141	0.242366	-0.00165086	0.938038
CNBP	-0.0284352	0.558137	-0.000689372	0.993868	0.109604	6.03092e-05
CNDP2	-0.00978321	0.677986	0.0105255	0.784807	0.000163433	0.996895
CNIH1	0.104071	0.0043981	0.119968	0.0324928	0.00538883	0.887083
CNN2	0.00264125	0.947165	-0.00440343	0.960388	0.0124551	0.391276
CNNM3	-0.00122808	0.982038	0.0178814	0.814046	-0.00186902	0.915039
CNOT1	-0.00829251	0.699819	0.0468677	0.0593182	-0.0586817	1.64884e-05
CNOT2	-0.00537061	0.805843	0.00593855	0.877316	-0.009366	0.709063
CNOT4	-0.0823278	1.34306e-06	-0.0225723	0.500116	0.00673345	0.818814
CNOT6	-0.0296138	0.28528	0.0226059	0.640459	0.0455791	0.045685
CNOT7	0.00556349	0.889407	0.00950144	0.888498	-0.0569126	0.0374077
CNOT8	0.0396247	0.208003	0.0540437	0.254026	0.00902331	0.678595
CNPPD1	-0.0415473	0.283973	-0.0807456	0.148479	0.0149361	0.376733
CNPY3	0.0147727	0.591227	3.12184e-05	0.999457	-0.00361048	0.884334
CNST	0.0036647	0.892818	0.0342754	0.278671	-0.00265773	0.933706
CNTRL	-0.00880113	0.771064	0.00765348	0.888509	-0.0364892	0.00351468
COA1	-0.00930111	0.805674	0.0100587	0.880204	0.0305964	0.23772
COA3	-0.0433696	0.00750029	-0.0274307	0.312535	-0.0315197	0.0380801
COA5	0.0322864	0.359322	0.0284328	0.634592	0.0153082	0.34247
COASY	0.0212006	0.310455	0.00595678	0.895077	0.0763454	0.00412285
COL4A3BP	0.0971047	0.00440948	0.0432989	0.483869	-0.0475512	0.18177
COL8A2	0.0102992	0.865945	-0.134448	0.0382249	-0.0781641	9.73492e-08
COMMD1	-0.0828998	1.4105e-05	-0.0732706	0.0153066	-0.0397034	0.118284
COMMD3	-0.0601085	0.0650029	-0.010051	0.89522	-0.0348776	0.0561843
COMMD4	-0.030847	0.219319	-0.037857	0.317924	0.0449393	0.00571291
COMMD5	0.0414696	0.0586936	0.0484547	0.154511	-0.0272747	0.0384257
COMMD7	-0.0361257	0.0345503	-0.0134336	0.691581	0.0200546	0.29218
COMMD9	0.0213507	0.405329	0.0163649	0.723553	-0.0013356	0.946809
COMT	-0.00821506	0.701746	0.00979949	0.777046	0.0174209	0.112683
COPA	0.013975	0.370169	0.0229979	0.306858	0.0466655	0.020188
COPB1	0.0413168	0.132771	0.054321	0.193538	0.0081463	0.667548
COPB2	0.0172741	0.439408	-0.00426882	0.935098	-0.0227383	0.105077
COPE	-0.013388	0.52559	-0.0375049	0.182587	-0.0238433	0.109072
COPS3	-0.0288331	0.143271	-0.016589	0.644939	-0.0384937	0.158463
COPS4	-0.0724182	0.0314504	0.00853069	0.919697	-0.0496775	0.0332208
COPS5	-0.0846388	0.00342829	-0.00031032	0.996184	-0.0281416	0.109072
COPS6	-0.0358278	0.12173	-0.0149381	0.744546	0.00739189	0.60409
COPS7A	0.0154638	0.361837	-0.00467045	0.896972	-0.0139489	0.536655
COPS7B	-0.0156233	0.610763	-0.00768431	0.896358	-0.0382277	0.00613587
COPZ1	-0.0358732	0.0564435	-0.0421282	0.149875	0.0410974	0.0335476
COQ10B	0.0413496	0.112998	0.0426339	0.293535	-0.00462698	0.886722
COQ2	-0.0232753	0.518159	0.023323	0.699397	-0.0395143	0.171116
COQ5	-0.0733155	0.0400224	0.00983437	0.91256	0.00987824	0.700097
COQ6	0.00871185	0.804636	0.0101249	0.868502	0.00529189	0.752959
COQ9	0.000744589	0.975677	0.0107614	0.753305	0.00391561	0.821063
CORO1A	-0.00312616	0.892818	0.0148807	0.640947	-0.00384978	0.864202
CORO1B	-0.00487213	0.868338	-0.00284972	0.964875	-0.00532746	0.884334
CORO1C	-0.020576	0.62603	0.0167616	0.815959	-0.0341835	0.232912
CORO2A	-0.0206306	0.634582	-0.0486179	0.399678	0.0175689	0.474705
CORO7	0.027973	0.364998	-0.00105643	0.98779	-0.15907	1.72235e-12
COX17	-0.185696	9.82952e-11	-0.12076	0.0108206	0.00455498	0.805999
COX19	0.00991391	0.660821	-0.00362347	0.941873	-0.0250579	0.0422615
COX4I1	-0.0281375	0.0865487	-0.0202632	0.461406	-0.00693243	0.650772
COX5A	-0.0107773	0.581439	-0.00093208	0.980757	-0.0231056	0.0594925
COX5B	-0.0214957	0.200787	-0.0259352	0.309363	-0.0392467	0.0311817
COX6A1	-0.06155	0.0070508	-0.00732401	0.896434	-0.0835189	0.00534344
COX6C	-0.0915719	0.0201245	-0.0735299	0.253587	-0.0564511	0.0753954
COX7A2	-0.0660684	0.115869	-0.0467643	0.515243	-0.0428121	0.417123
COX7C	-0.109292	0.0759229	0.0567495	0.614886	-0.00152647	0.907553
COX8A	0.00268947	0.873488	-0.00802016	0.752529	0.0307911	0.255987
CPD	0.0655255	0.0452885	-0.023441	0.724344	-0.00266919	0.919275
CPNE1	-0.0103914	0.743956	0.0107387	0.839865	0.0433232	0.0359657
CPNE3	0.0360195	0.208003	0.0528552	0.218392	0.0440396	0.126605
CPQ	0.0454642	0.246036	0.0400384	0.539868	-0.00389014	0.88711
CPSF3	-0.0164467	0.605377	0.0135788	0.804951	0.0115908	0.381778
CPSF4	0.00599197	0.768776	0.0203639	0.437771	0.0198548	0.378541
CPVL	0.0268231	0.360294	0.00922999	0.883109	-0.0148913	0.758839
CRBN	-0.00938211	0.889407	-0.024544	0.810678	-0.00746879	0.745182
CRCP	0.0320044	0.181012	-0.0699938	0.0356101	0.0288852	0.128857
CREB1	0.0491846	0.0394306	-0.003664	0.960388	-0.0060345	0.785694
CREB3L2	0.000708493	0.983182	-0.0152932	0.729644	0.0925849	0.000360006
CREB5	0.110713	0.00103404	0.064339	0.263495	-0.00383858	0.902678
CREBBP	-0.0178861	0.61969	0.0184927	0.756232	0.0894378	4.90342e-10
CREBRF	0.0987007	7.73537e-08	0.0753577	0.0116596	0.0232186	0.494003
CREG1	0.0354103	0.405901	0.00463821	0.965725	-0.0111285	0.501704
CRELD2	-0.00822528	0.732431	-0.014628	0.684875	0.0239917	0.368988
CRISPLD2	0.0272025	0.446004	0.0186247	0.774661	-0.0210686	0.40726
CRK	-0.0190728	0.597923	-0.0232654	0.684875	0.00277183	0.843334
CRKL	0.00147328	0.935038	0.00656695	0.815728	0.0274432	0.192182
CRLF3	0.0149212	0.645797	0.0461419	0.26995	0.0205594	0.383961
CRTAP	-0.00020009	0.995218	0.0511297	0.247391	0.00266109	0.908193
CRYZL1	-0.00706561	0.809535	0.0196114	0.634592	-0.0103515	0.496475
CS	-0.0163673	0.390766	0.00151498	0.97729	0.0895206	4.93334e-05
CSAD	0.111189	8.45611e-05	0.0543226	0.27366	-0.0074029	0.800637
CSE1L	-0.0290855	0.359322	0.0260542	0.626551	0.00154429	0.958469
CSF1R	0.0048527	0.887399	-0.00304238	0.965725	0.00811246	0.735566
CSF2RA	0.0185671	0.51259	-0.0102727	0.846965	0.0536312	0.00182197
CSF3R	0.056386	0.0135315	0.0494231	0.182587	-0.0124401	0.4316
CSK	-0.0190732	0.341252	-0.000195308	0.996099	0.0258461	0.219307
CSNK1D	0.0350584	0.200606	0.012866	0.814875	-0.0142185	0.47222
CSNK1E	-0.00644477	0.831889	-0.0235421	0.559154	0.0381579	0.0497265
CSNK1G2	0.0626764	0.00947241	-0.00326498	0.965725	-0.0107493	0.456531
CSNK2B	-0.0167378	0.357704	-0.000468504	0.99034	0.0522132	0.0241675
CSRNP1	0.0464649	0.143816	0.0601528	0.217091	-0.0234375	0.153786
CSRP1	-0.0389788	0.0603033	-0.000510395	0.992048	0.0198059	0.229483
CST3	0.0239613	0.273356	0.0130717	0.752462	0.00567038	0.746088
CSTB	-0.0043925	0.857024	0.0207722	0.492658	-7.09332e-05	0.997695
CTBP1	-0.000965189	0.97103	0.00078484	0.986513	0.0463185	0.0287449
CTBS	0.0485995	0.0867875	0.0436764	0.330378	-0.020034	0.363281
CTCF	-0.0386458	0.15199	0.0122226	0.825544	0.0164649	0.59062
CTDNEP1	0.0295674	0.425649	-0.00378098	0.968286	-0.021825	0.232912
CTDSP2	-0.033397	0.153024	-0.00443968	0.943544	0.0340126	0.114345
CTNNA1	0.0196413	0.548159	0.055002	0.202517	-0.0638739	9.09834e-05
CTNNBL1	-0.0751847	0.000382284	-0.0467537	0.193538	-0.013222	0.596011
CTNS	0.00499826	0.892818	-0.04187	0.331622	-0.0268641	0.268875
CTSA	-0.0342135	0.283461	-0.016782	0.781268	-0.0242361	0.192018
CTSB	-0.0151678	0.589487	-0.0371703	0.316368	0.0402047	0.0570631
CTSC	0.0427331	0.131379	0.0391428	0.379334	0.000299937	0.994188
CTSD	-0.00356236	0.920764	0.00612777	0.931025	0.0281932	0.149438
CTSH	0.0309949	0.237398	0.0228458	0.615427	0.0849221	8.32107e-08
CTSS	0.0998554	1.02437e-06	0.0617274	0.0677509	0.0106114	0.818814
CTSW	0.0103221	0.867807	0.0101422	0.932905	0.0420248	0.0846697
CUEDC1	0.0578351	0.0661804	0.0161539	0.806661	0.013117	0.460365
CUEDC2	0.0164208	0.481236	0.0074913	0.873928	-0.0110871	0.669392
CUL2	-0.0242409	0.426372	0.00833829	0.89612	-0.0456698	0.0367978
CUL4A	-0.0547228	0.0566586	-0.0280573	0.592453	0.00109123	0.962484
CUTA	-0.00591106	0.817718	0.0133223	0.729156	-0.0625555	0.00856106
CUTC	-0.0878047	0.00369119	-0.0268782	0.660746	0.0275878	0.26901
CUX1	0.0435787	0.169902	0.00534204	0.950108	0.0371086	0.082035
CWC25	0.0334795	0.255736	0.0452547	0.302951	0.0211238	0.11545
CWF19L1	0.042601	0.00905196	-0.0136054	0.681362	-0.00734241	0.827147
CX3CR1	-0.0243625	0.523995	0.0221896	0.733662	0.0260394	0.249548
CXCL16	0.0354484	0.228879	0.0103363	0.871944	0.0434707	0.0896454
CXCR1	0.0397814	0.258577	0.0490455	0.356293	0.0335042	0.100049
CXCR2	0.021778	0.466154	0.0530849	0.193538	0.0424475	0.044186
CXCR4	0.0249238	0.421793	0.0711604	0.0837356	-0.0194768	0.692685
CXCR5	0.0192684	0.770813	-0.0827948	0.30756	0.00506169	0.780812
CXXC1	0.0118211	0.588357	-0.0053341	0.9006	0.00867565	0.802897
CXXC5	0.0160317	0.712663	-0.00681692	0.941873	-0.0283602	0.093904
CYB561A3	-0.0342076	0.126346	-0.0207554	0.601884	0.0230528	0.159779
CYB561D2	0.0268647	0.217728	0.0164599	0.681029	0.00411473	0.880996
CYB5R1	0.00466848	0.894913	0.00309556	0.965725	-0.00628302	0.738365
CYB5R3	-0.000861261	0.975002	-0.0141945	0.706889	0.00779891	0.65967
CYBA	0.00970515	0.678014	0.0052537	0.907372	-0.00592443	0.859567
CYBB	0.00165074	0.971681	-0.0204968	0.752529	0.0922886	0.00577539
CYBRD1	0.0894374	0.0447677	0.101925	0.144642	0.0148618	0.341155
CYC1	0.0245306	0.210951	-3.81202e-05	0.999457	-0.00671756	0.700097
CYFIP2	-0.00796825	0.732365	-0.00424416	0.928165	-0.0195797	0.698574
CYP27A1	-0.0228106	0.734099	-0.0107882	0.938487	0.0807435	0.00576545
CYP4F3	0.0659225	0.100997	0.103452	0.0767595	0.0412031	0.119941
CYSLTR1	0.0486835	0.168424	0.0290268	0.651418	0.0361392	0.34395
CYSTM1	0.0372088	0.476298	0.0327651	0.721041	0.0289077	0.101041
CYTH1	0.0475994	0.0321674	-0.0019804	0.97729	0.0220806	0.233699
CYTH4	0.0192395	0.459286	0.0263703	0.507716	0.00523654	0.873217
CYTIP	0.00769357	0.859675	-0.00111807	0.988026	-0.015953	0.498814
D2HGDH	-0.0129106	0.701068	-0.0210851	0.681362	-0.0230349	0.012655
DAD1	-0.0240348	0.050804	-0.0225169	0.252823	0.0211201	0.336581
DAGLB	0.034292	0.214316	0.00238519	0.97594	-0.00651257	0.859567
DAP	0.0172819	0.694125	-0.0416603	0.48913	-0.0284104	0.0201554
DAP3	-0.0389467	0.0125527	-0.0122581	0.702539	0.0264279	0.0236366
DAPP1	0.0432901	0.00303182	0.000661866	0.986513	-0.0227703	0.32713
DARS	-0.0431085	0.130291	0.00910252	0.888498	-0.0475156	0.0128727
DAZAP1	-0.0536487	0.0327677	-0.033115	0.440679	0.0216583	0.128318
DAZAP2	0.00216563	0.928881	0.0532134	0.0469793	-0.0846462	0.0970582
DBI	-0.162439	0.00916807	0.0286217	0.839865	-0.000351897	0.987656
DBNL	0.0102187	0.646134	-0.0174013	0.59668	0.0105789	0.615745
DBT	0.035419	0.12787	-0.0278842	0.470244	-0.0181019	0.338402
DCAF11	-0.00631739	0.833878	-0.0387505	0.278671	-0.0636293	0.0945934
DCAF12	-0.0405046	0.467928	-0.0992064	0.193538	0.0211952	0.377057
DCAF15	0.0279995	0.371391	0.0101767	0.877709	0.0248609	0.155098
DCAF5	0.0257511	0.277942	0.0244739	0.529075	-0.117061	7.42789e-06
DCAF6	-0.106537	0.0023402	-0.132397	0.0116596	-0.0139593	0.368908
DCAF7	-0.017224	0.399615	-0.00833785	0.832064	0.00388042	0.879564
DCAKD	0.00780856	0.808116	-0.00119577	0.984391	0.0638129	0.0134147
DCK	0.0733327	0.030718	0.0500378	0.371449	0.0184125	0.374226
DCLRE1C	0.0550734	0.020157	-0.0359962	0.362812	0.0218446	0.455384
DCP2	0.0171193	0.683901	0.0274139	0.669603	-0.00992103	0.625843
DCTD	-0.0226093	0.345052	0.0105449	0.817153	0.00148005	0.965818
DCTN1	0.0047119	0.900876	-0.00399163	0.962406	0.0125818	0.170425
DCTN2	0.0125012	0.319019	0.0123248	0.549835	0.0126686	0.291788
DCTN3	0.0205139	0.176436	0.000356156	0.992048	-0.0257435	0.147285
DCTN5	-0.0263089	0.275897	-0.0231001	0.569558	0.0143158	0.561982
DCTPP1	0.0185474	0.567931	0.00883834	0.890258	0.126918	9.40818e-05
DCUN1D1	0.155612	0.000200611	0.0824491	0.255163	-0.0183817	0.506992
DCXR	-0.00617168	0.885965	-0.03761	0.482299	0.00694839	0.679265
DDA1	0.0206898	0.272037	-0.0149446	0.653122	-0.021897	0.0815354
DDB1	-0.0228839	0.176334	-0.0178854	0.531747	0.0669814	0.0198561
DDIT4	0.0603589	0.125292	0.0766247	0.201442	-0.00108521	0.958081
DDOST	0.00654006	0.768776	-0.0144763	0.65402	-0.0477084	0.0099695
DDRGK1	-0.0456532	0.0677596	-0.0542887	0.160522	0.000461886	0.984019
DDT	0.000993797	0.969359	-0.000786556	0.986466	-0.0455643	0.0242575
DDX1	-0.072214	0.00445705	-0.00544826	0.941143	0.0164619	0.571078
DDX17	0.038913	0.251533	-0.018867	0.773896	0.00490082	0.868763
DDX18	-0.0104243	0.777436	0.030716	0.539868	-0.0048719	0.861383
DDX19B	-0.0219146	0.470673	0.0236519	0.634592	0.0274396	0.194252
DDX21	0.0188844	0.545091	0.0409017	0.332504	0.0128035	0.469565
DDX23	0.00738519	0.778604	0.0227686	0.52082	-0.0194715	0.343301
DDX24	-0.0223205	0.415419	-0.0146251	0.77265	0.0108767	0.483068
DDX39A	0.0196202	0.304367	-0.00213828	0.965725	0.025275	0.272648
DDX3X	0.0155879	0.655161	0.0401498	0.378219	-0.0185074	0.512643
DDX41	-0.0123075	0.766964	-0.027351	0.649455	-0.0413911	2.08783e-05
DDX42	-0.0432781	0.000715574	-0.0385277	0.0585964	-0.0133801	0.442453
DDX47	-0.0155163	0.505832	-0.010295	0.806661	0.0251783	0.272629
DDX5	-0.00054939	0.989324	0.0685292	0.0978869	-0.00978941	0.608277
DDX51	0.00437725	0.874623	-0.0332178	0.312512	-0.010043	0.69823
DDX55	-0.00851191	0.810127	-0.0109468	0.85454	-0.00334555	0.901562
DDX56	-0.00621455	0.860624	0.001484	0.98066	0.00121493	0.972478
DDX59	0.0110235	0.770813	-0.0107677	0.872695	0.0270394	0.150513
DECR1	0.0311528	0.213373	0.019638	0.666483	0.00238035	0.885158
DEDD	0.000700763	0.975002	0.00565116	0.87677	0.0195494	0.232912
DEDD2	0.0255914	0.232052	0.0107314	0.800415	0.0282303	0.147306
DEF6	0.0383721	0.129821	0.0124988	0.810678	0.0224473	0.087937
DEF8	0.020149	0.26775	0.0251869	0.35692	0.0977744	5.42737e-05
DEGS1	0.10519	0.00097533	0.0880916	0.0841323	-0.0260004	0.565435
DEK	-0.0263782	0.671037	-0.031748	0.752529	0.0010768	0.970341
DENND2D	-0.0215656	0.422856	0.0382942	0.317924	0.0742573	0.00152443
DENND3	0.0804265	0.00894192	0.065466	0.193538	0.0372638	0.0110583
DENND5A	0.0293689	0.150477	0.0502438	0.0842446	-0.0531661	0.057548
DENND6B	-0.0238572	0.588934	-0.100535	0.0593182	-0.0211968	0.438814
DENR	-0.0371825	0.272278	0.00480386	0.96004	0.00988186	0.621412
DERA	0.0046189	0.873488	0.0171174	0.681161	0.00914681	0.758839
DESI1	0.0211548	0.548436	-0.0108133	0.87677	-0.0240316	0.463964
DFFA	-0.00308397	0.950635	-0.0548084	0.367141	0.00688212	0.833133
DGCR2	0.0111558	0.786477	0.00393432	0.965725	-0.000965641	0.982455
DGKA	-0.00882272	0.849967	0.0107028	0.894765	0.00971284	0.301566
DGUOK	0.00741044	0.589487	0.0137378	0.479824	-0.0341933	0.0353118
DHPS	-0.0302968	0.175678	-0.039184	0.247604	-0.0215666	0.321519
DHRS1	-0.0230646	0.429995	-0.0164199	0.755823	-0.0238388	0.15183
DHRS4	-0.0208162	0.370492	-0.0305649	0.369301	0.0263089	0.0741903
DHRS7	0.0228606	0.261397	0.0296163	0.330378	0.0228928	0.301566
DHX15	0.017714	0.583312	0.0303548	0.517919	0.0145216	0.234139
DHX16	0.0149314	0.370492	0.0144869	0.597242	-0.0226599	0.282226
DHX29	-0.0301162	0.273356	-0.0133335	0.804951	0.00451913	0.882105
DHX30	-0.001932	0.962723	0.0145709	0.809804	-0.0116716	0.736724
DHX34	0.00604629	0.896853	-0.0381988	0.539868	0.0471016	0.0162599
DHX40	0.0430243	0.106441	0.0529517	0.193538	0.00403466	0.836629
DIABLO	0.0163003	0.443036	-0.0164771	0.640947	-0.0330409	0.0960133
DIAPH1	-0.0473603	0.0640321	-0.00850083	0.888172	0.0198121	0.442453
DIAPH2	0.0260061	0.435843	0.0115645	0.86489	0.120829	1.60046e-08
DICER1	0.131932	1.54989e-06	0.102294	0.0233501	0.00296376	0.926501
DIMT1	0.019529	0.574401	-0.0194116	0.740034	0.053194	0.0978464
DIP2B	0.0398126	0.384022	0.0639973	0.331103	0.00737574	0.788194
DIS3L	0.000492222	0.989743	0.0212658	0.689332	-0.0454241	0.00307791
DKC1	-0.061862	0.00151506	-0.0220872	0.555078	0.00486768	0.833133
DMAP1	0.0230538	0.346995	-0.0180958	0.673625	0.00103199	0.958147
DMC1	0.0129503	0.491844	-0.0198857	0.47688	-0.00267065	0.934283
DMTF1	-0.00013661	0.99638	-0.00657455	0.931106	-0.0967743	0.018279
DMTN	-0.0854039	0.128048	-0.113854	0.182587	-0.013446	0.789355
DNA2	-0.0019621	0.978882	-0.0330156	0.747013	-0.0800382	0.000825245
DNAJA1	-0.107456	0.000405105	-0.0419305	0.450806	0.0118515	0.596297
DNAJA3	0.00975376	0.757815	0.0165123	0.732613	-0.0752583	0.0380448
DNAJA4	-0.073749	0.133595	-0.0753617	0.324106	-0.0303925	0.0503856
DNAJB1	-0.0382887	0.0597718	-0.0192333	0.605218	0.0565264	0.0497265
DNAJB14	0.0607533	0.116063	0.0491202	0.437771	-0.03738	0.0422615
DNAJB2	-0.0233656	0.384022	-0.0600443	0.0934604	0.00787717	0.688118
DNAJB6	-0.00660498	0.805674	0.0330113	0.306858	0.010178	0.354035
DNAJC28	0.0235383	0.072121	-0.00899324	0.729992	-0.100236	7.15946e-08
DNAJC7	-0.095682	0.000107116	-0.109011	0.00466594	-0.0735092	3.43658e-07
DNAJC8	-0.0796295	2.19491e-05	-0.0650274	0.0324928	-0.047694	0.0165296
DNAJC9	-0.0850791	0.000455806	0.0102738	0.864994	0.0181658	0.23773
DNAL4	0.0142362	0.521282	0.0231767	0.475256	0.0260981	0.160934
DNASE1L1	0.0253002	0.322411	0.0279005	0.48913	0.0143473	0.41513
DNASE2	0.00491938	0.861191	0.0329639	0.312512	0.0193801	0.542992
DNLZ	0.0299438	0.455657	0.00514289	0.960388	0.0124194	0.594244
DNM2	0.0126014	0.689462	0.0124332	0.814953	-0.0104135	0.600086
DNMT1	-0.00906609	0.745275	-0.0116511	0.794187	0.0169769	0.460112
DNTTIP1	0.0206921	0.496231	0.00831877	0.894765	-0.00101962	0.980537
DOCK10	-0.0124161	0.763135	0.0188468	0.772077	0.0138611	0.506146
DOCK2	0.00657598	0.833878	0.0246079	0.55721	0.0267518	0.246232
DOCK8	0.025814	0.415146	0.0283005	0.583527	0.012321	0.69823
DOK2	0.0434299	0.20772	-0.0371394	0.517919	0.0031711	0.849424
DPF2	0.00212812	0.920764	0.00499889	0.895077	-0.0576099	0.170425
DPM1	-0.0881392	0.100493	-0.0149905	0.9065	-0.108943	0.00821478
DPM2	-0.0662678	0.266717	-0.172089	0.0324928	-0.00520181	0.865202
DPP7	0.0144807	0.693739	-0.0376748	0.445575	0.0328174	0.0615279
DPP8	0.0582419	0.00734757	-0.00336168	0.960388	-0.0180058	0.543483
DPP9	-0.00899471	0.838822	-0.0299674	0.624417	-0.0589056	0.124414
DPY30	-0.0992643	0.0394306	-6.99463e-05	0.999457	-0.000107206	0.996895
DPYSL2	-0.00831803	0.73626	0.013821	0.720807	-0.0257383	0.496475
DPYSL5	-0.0140528	0.804636	-0.0472284	0.529075	-0.0266472	0.0995864
DRAP1	-0.0204083	0.376723	-0.0374197	0.255138	-0.0997605	4.81247e-08
DRG1	-0.126936	4.14874e-08	-0.059152	0.151367	0.0695643	0.0162599
DSE	0.0836493	0.0268747	0.0448254	0.502374	-0.00441475	0.887083
DSTN	-0.0141908	0.703913	0.0106469	0.877316	0.0104393	0.648401
DTWD2	0.0257323	0.330423	-0.0159483	0.747013	0.000953775	0.976391
DTX2	0.0105984	0.745275	-0.012974	0.80582	0.064368	0.000342655
DUSP1	0.0625274	0.00905196	0.0669316	0.0685859	0.0342936	0.0810466
DUSP11	0.0306452	0.258577	0.0404634	0.317924	-0.0170368	0.519457
DUSP12	-0.0234682	0.491844	-0.00440392	0.960388	0.0115608	0.641702
DUSP18	0.0229627	0.440448	-0.00869988	0.888498	0.0205507	0.18473
DUSP19	0.0391346	0.0406344	-0.0083683	0.842866	0.00649872	0.728276
DUSP3	0.0116856	0.615076	-0.00228025	0.965725	-0.0360974	0.221205
DUSP5	-0.0217423	0.62718	-0.0553668	0.344851	0.0656665	0.0335476
DUSP6	0.0963183	0.0140073	0.0215275	0.801715	-0.0265803	0.175597
DYM	-0.0250113	0.356131	-0.0250916	0.573932	-0.0242393	0.403859
DYNC1H1	-0.0181244	0.669495	-0.0341578	0.581757	-0.0223637	0.384636
DYNC1I2	-0.0489939	0.114211	0.0167624	0.78819	-0.0127528	0.506404
DYNC1LI2	-0.00854691	0.761662	-0.0188616	0.641807	-0.0329294	0.0121454
DYNLL1	-0.0352908	0.0420663	-0.027637	0.325417	0.0105	0.594039
DYNLRB1	0.0174812	0.471815	-0.00174372	0.977812	-0.0116732	0.660041
DYNLT1	-0.0213672	0.513315	0.0010137	0.988026	0.0469226	0.12876
DYRK1A	0.0207813	0.673169	0.0859822	0.159353	0.0520079	0.0776492
DYRK2	0.0484646	0.229599	0.0630965	0.295719	0.0440812	0.137348
DYSF	0.0477431	0.231838	0.0382765	0.573932	0.0076624	0.852008
E2F3	-0.0232367	0.630211	0.0576056	0.365705	-0.00189396	0.907265
E2F4	0.00264444	0.896853	-0.00711924	0.827941	0.0222064	0.139208
E4F1	0.0191639	0.360294	0.0269936	0.381297	-0.00803769	0.803039
EBAG9	-0.0332834	0.33556	0.0261768	0.665586	-0.0836943	5.91205e-07
EBNA1BP2	-0.117967	2.23219e-08	-0.0345098	0.379334	0.00406672	0.831815
ECH1	0.00623448	0.797945	0.00232814	0.965725	0.00324558	0.904123
ECHDC2	-0.00453911	0.895164	0.0148875	0.774661	0.000720798	0.982645
ECHS1	-0.0124735	0.704455	0.0218189	0.659781	0.0131333	0.562568
EDC4	0.0275164	0.310078	-0.00745433	0.898735	-0.0171727	0.226004
EDF1	-0.0222136	0.231838	-0.00911628	0.804951	-0.0253505	0.08644
EEF1A1	-0.0362986	0.0558479	-0.00635607	0.888172	-0.0724771	7.81885e-05
EEF1D	-0.0912252	0.000108232	-0.0455231	0.26995	0.00921841	0.692434
EEF1G	-0.00554001	0.866118	0.0326146	0.410102	0.00524551	0.721717
EEF2	0.00385695	0.851486	0.00859827	0.777422	0.00849155	0.650897
EFCAB14	0.00912784	0.718224	0.00857408	0.842866	0.0639417	0.00724239
EFR3A	0.0612999	0.0560867	0.0676125	0.180039	-0.0112075	0.577521
EFTUD2	-0.0199041	0.416405	0.00162302	0.979178	0.00540808	0.76642
EHD1	0.0201821	0.306561	-0.0177364	0.592453	-0.00252013	0.92727
EID2B	0.0221036	0.426359	-0.0434943	0.268822	0.00362791	0.797073
EIF1	0.00636448	0.720795	0.000242077	0.993868	0.0114843	0.69823
EIF1B	0.031918	0.340558	-0.0200505	0.747013	-0.0484398	0.177189
EIF2A	-0.0413608	0.409986	-0.0575919	0.446913	-0.0576789	0.00126607
EIF2AK1	-0.0532846	0.0278787	-0.063455	0.0841323	0.042563	0.182134
EIF2AK2	0.0508572	0.230894	0.0294897	0.712217	-0.00198371	0.943305
EIF2AK4	0.031421	0.208003	-0.0550246	0.127249	0.0127654	0.487227
EIF2B1	-0.00387126	0.891984	0.040395	0.21745	-0.0069497	0.765505
EIF2B2	-0.015751	0.570931	0.00746273	0.890854	0.00648314	0.716762
EIF2B4	0.00521074	0.831889	0.0107389	0.774661	0.00514526	0.770296
EIF2S3	-0.00393187	0.868809	0.0194118	0.529075	-0.0520006	0.00765247
EIF3B	-0.0368514	0.17904	-0.0761872	0.0498284	-0.0437246	0.000172134
EIF3D	-0.0510191	0.000778408	-0.0321789	0.214377	0.000932748	0.970641
EIF3F	-0.00583648	0.836829	0.0141181	0.741091	-0.00428285	0.77705
EIF3G	-0.00478902	0.810127	-0.00151381	0.972566	0.00627964	0.736724
EIF3H	0.00721518	0.769533	0.00721223	0.868502	-0.0316272	0.0166052
EIF3I	-0.0250862	0.172277	-0.0430955	0.0997889	-0.00297988	0.857212
EIF3K	0.00258197	0.901264	-0.0107873	0.732613	-0.00682096	0.709722
EIF3L	-0.00967249	0.682874	-0.00141586	0.978947	-0.0399544	0.0088182
EIF3M	-0.0519668	0.00790332	-0.0186152	0.626527	-0.0146703	0.54374
EIF4A1	-0.0234806	0.43655	0.000210241	0.997163	-0.0187304	0.43091
EIF4A2	-0.0265078	0.385567	-0.00514366	0.946479	0.00747074	0.577689
EIF4A3	-0.00688357	0.711221	0.0305543	0.181956	-0.0334073	0.0352386
EIF4B	-0.0447524	0.0287644	-0.0139898	0.740034	-0.0168947	0.375925
EIF4E2	-0.0138619	0.615123	-0.0237559	0.555092	0.054986	0.0190426
EIF4E3	0.0590586	0.0583358	0.0494338	0.320592	0.00933744	0.668846
EIF4EBP2	0.0116149	0.684411	0.00695822	0.896434	0.0252604	0.166138
EIF4G2	0.0119407	0.677986	0.0476366	0.183453	0.0104571	0.722383
EIF4G3	0.024164	0.481602	-0.00874868	0.902636	-0.00713231	0.616522
EIF4H	-0.00651528	0.743908	-0.00885372	0.777422	-0.00441666	0.89355
EIF5	-0.000281786	0.994047	-0.0080007	0.915013	-0.0414502	0.0429312
EIF5A	-0.0362493	0.200606	-0.0484652	0.25497	-0.0164698	0.310299
EIF6	-0.0118956	0.619029	-0.0260859	0.417539	0.0413971	0.0103174
ELF1	0.0511215	0.0146551	0.0271703	0.460803	0.0484934	0.0397445
ELF2	0.044586	0.169015	0.0525139	0.28729	-0.0276908	0.317291
ELMO1	-0.0294921	0.428564	-0.0217457	0.747013	0.0305834	0.0266364
ELMO2	0.0283999	0.131379	0.0361445	0.208668	0.0499652	0.0693231
ELOVL5	0.0506186	0.173899	0.0491707	0.399678	-0.0257151	0.149678
ELP3	-0.0249959	0.307339	-0.0261755	0.503923	-0.00647865	0.656928
EMC4	-0.0146878	0.390766	0.00769097	0.812408	-0.0259514	0.241464
EMC6	-0.0146855	0.664854	-0.047345	0.27366	0.0303909	0.00202831
EMC7	0.0269137	0.0441999	0.0363047	0.0664349	-0.0248602	0.0810466
EMD	-0.0197584	0.324579	-0.0317088	0.278671	-0.0392792	0.0671555
EML4	-0.0493005	0.0787216	-0.0242094	0.64468	-0.00795556	0.541638
EMP3	-0.0182527	0.233719	0.00843402	0.775745	0.00449231	0.804568
ENO1	-0.000356906	0.989317	0.0125451	0.725127	-0.073201	0.00172308
ENSA	-0.0834688	0.00636779	-0.0580749	0.254839	0.0536652	0.0455515
ENTPD1	0.0571687	0.1127	0.0471765	0.417539	-0.0238491	0.466341
ENTPD4	-0.0104522	0.83395	-0.0398325	0.550776	-0.112682	0.00730959
ENY2	-0.1797	0.000553969	-0.0149509	0.913566	-0.0556327	0.0988528
EOMES	-0.0440396	0.356372	-0.0728107	0.291894	-0.0399132	0.0881962
EP400	-0.0470979	0.128205	-0.0307688	0.573932	-0.0982704	0.0533181
EPB41	-0.0668633	0.360294	-0.145254	0.159334	0.00755334	0.836629
EPB41L3	0.0030306	0.949285	0.0185641	0.801715	-0.0623891	0.00587527
EPB41L4A-AS1	-0.0660045	0.0278481	-0.0563596	0.246643	0.0815064	2.24302e-05
EPM2AIP1	0.0853244	0.000730071	0.0792203	0.0498284	0.0017498	0.938963
EPN1	0.00514647	0.85316	-0.00321549	0.957714	-0.0305005	0.0625643
EPRS	-0.0368142	0.0879841	-0.0200426	0.608046	0.0104415	0.886722
EPSTI1	0.0151352	0.873488	0.0046689	0.979178	-0.0279574	0.182575
ERAL1	-0.0303297	0.283973	-0.0233795	0.634592	0.01456	0.841682
ERAP2	0.0275779	0.761014	-0.0132704	0.945485	-0.0147535	0.392082
ERCC1	0.00816779	0.756758	-0.0467812	0.12776	0.0239983	0.334557
ERGIC1	0.0180912	0.619328	0.0311925	0.556429	-0.0487017	0.00102585
ERGIC3	-0.0425653	0.0345541	-0.0594518	0.0498284	-0.0544146	0.144408
ERH	-0.0956897	0.0394306	0.0048496	0.972566	0.0183016	0.550568
ERICH1	0.00388628	0.932077	0.0422708	0.462162	0.028454	0.343296
ERLEC1	0.0193387	0.664715	0.0430801	0.483646	-0.0299606	0.0131279
ERP29	-0.0380608	0.0148299	-0.0162117	0.583527	-0.0167918	0.370693
ESYT1	-0.0197285	0.428564	-0.0106312	0.819348	-0.026546	0.159472
ETFA	-0.0364348	0.136145	-0.0109486	0.827941	-0.0203748	0.50894
ETS1	-0.0325203	0.399377	-0.00124283	0.988026	0.0720035	0.0063941
ETS2	0.0862201	0.0116917	0.0521295	0.367735	0.0457409	0.0420431
ETV6	0.0658668	0.0220322	0.016917	0.778311	0.0846805	0.171116
EVI2A	0.0718356	0.405866	0.100859	0.438041	0.056499	1.94816e-05
EVI2B	0.0518459	0.00344758	0.064755	0.0148854	-0.00135476	0.969997
EVI5	0.0279576	0.392051	-0.0475401	0.309948	-0.0154803	0.417123
EVL	-0.015465	0.557311	-0.0126643	0.778662	0.02123	0.35713
EWSR1	0.0537778	0.0459138	-0.0300571	0.53354	-0.022459	0.203412
EXO5	-0.0224994	0.352348	-0.0246927	0.523328	0.0579908	0.00606155
EXOC1	0.0551933	0.0514624	0.0623013	0.159353	-0.0214341	0.476647
EXOC3	-0.0201392	0.633617	-0.0243747	0.723553	0.035883	0.0205659
EXOC7	0.0493881	0.0125042	0.0148394	0.720807	-0.0364055	0.0143427
EXOSC1	-0.0325999	0.108911	-0.0414975	0.182587	-0.0126411	0.639768
EXOSC10	-0.00714593	0.858606	-0.0197996	0.730256	0.00653342	0.784398
EXOSC3	0.00993398	0.74764	0.000549456	0.992048	-0.0458624	0.00577539
EXOSC9	-0.0565174	0.0081253	-0.0311597	0.39459	-0.00678006	0.870455
EXTL3	-0.00689281	0.895804	-0.00889502	0.931779	-0.0391896	0.0560458
EZR	-0.0244002	0.414209	-0.0613186	0.134752	0.0644378	0.0988528
F13A1	0.0839956	0.100493	0.0345309	0.730256	-0.00394277	0.756421
F2R	-0.00317991	0.857024	-0.00453265	0.879512	0.00438526	0.899663
F8A1	0.00892558	0.836228	-0.00132886	0.986513	0.0375654	0.0232972
FADD	0.0295141	0.201855	0.0488366	0.151577	0.000495583	0.982455
FAF2	-0.000219365	0.99173	0.00161855	0.97594	-0.0169624	0.495016
FAHD1	-0.000561026	0.989317	-0.0425894	0.343429	0.00231412	0.961731
FAM102A	-0.00756717	0.89076	0.0212534	0.800585	-0.020061	0.330629
FAM107B	-0.0111938	0.721383	-0.0320547	0.437142	0.0213713	0.196691
FAM111A	0.0202587	0.37693	0.0219069	0.553777	0.0112393	0.706139
FAM117B	0.0183473	0.625553	-0.00204127	0.979178	0.023203	0.114565
FAM120A	0.0165092	0.43655	0.0332829	0.266547	0.00596133	0.727648
FAM120B	0.00390876	0.868338	0.00834996	0.817563	-0.011538	0.810473
FAM129A	0.0185915	0.643157	0.0387659	0.48913	0.0732681	0.0191971
FAM129B	0.0224706	0.620659	0.0344949	0.611049	-0.00770644	0.796536
FAM153B	-0.0168242	0.784894	-0.00589819	0.965725	0.0320758	0.0565098
FAM160B1	0.103716	0.00888099	0.0233094	0.784809	-0.0240503	0.298591
FAM172A	-0.00545197	0.892818	-0.0119597	0.856919	0.0553474	0.0484186
FAM177A1	0.0466252	0.0301355	0.00954508	0.840751	0.00671972	0.810512
FAM20B	-0.0238928	0.449985	-0.0265943	0.602277	-0.0027307	0.901158
FAM214A	0.0465219	0.232052	0.069663	0.233736	0.00503789	0.838311
FAM214B	0.0138002	0.687654	-0.00436092	0.957714	0.0404085	0.0931028
FAM217B	0.00797339	0.766964	-0.0197802	0.59668	-0.0174336	0.304132
FAM3A	0.0230681	0.380088	-0.0227772	0.597242	-0.0156787	0.320181
FAM45A	0.0490791	0.12301	0.0240601	0.689332	0.0176654	0.341155
FAM50A	-0.00776985	0.76971	-0.0330998	0.309948	0.114421	0.00128868
FAM53B	-0.0297698	0.125037	0.00767251	0.855739	0.070775	0.0321639
FAM89B	0.0312302	0.176364	-0.0040741	0.946783	0.000892042	0.957168
FAR1	0.113405	0.0168612	0.117091	0.11497	-0.0284388	0.42949
FAR2	0.0793998	0.069743	0.057899	0.42373	0.0100537	0.724975
FARSB	0.00382104	0.833878	-0.00236697	0.951559	0.00932302	0.593703
FASN	-0.00554041	0.920764	-0.0590958	0.379578	-0.0672158	0.227157
FASTK	0.0213122	0.531302	-0.0100281	0.883396	-0.0406396	0.0221667
FAU	0.00546307	0.83064	0.0140692	0.706889	0.0734494	0.00013723
FAXDC2	-0.049458	0.542327	-0.0908117	0.426937	0.0449508	0.0139559
FBL	-0.0465775	0.0459138	-0.031044	0.43096	-0.0136813	0.501704
FBXL5	0.069096	0.00756514	0.0818675	0.0382249	0.0334754	0.232908
FBXO11	0.0455058	0.0639675	0.0443924	0.253836	0.0633535	0.000359782
FBXO21	-0.0310132	0.197258	0.0140187	0.764969	-0.00871046	0.758778
FBXO33	0.0203299	0.632999	0.0543251	0.324553	-0.0963157	0.000603363
FBXO38	0.0799397	0.000455673	0.0400356	0.312512	0.0442715	0.00653916
FBXO46	-0.00428811	0.909024	-0.0131451	0.827423	0.00294758	0.929545
FBXO7	-0.0847177	0.0268747	-0.110734	0.0543955	-0.014457	0.612322
FBXW11	0.0193555	0.433202	0.0841276	0.00818078	-0.0129871	0.57946
FBXW5	0.0113928	0.770813	-0.0110683	0.873928	-0.0337661	0.0191529
FBXW7	0.00980667	0.809719	-0.0540934	0.26714	0.0229777	0.676523
FCAR	0.00794975	0.814441	-0.0496831	0.216942	-0.0247026	0.690225
FCER1G	-0.0461825	0.0119726	-0.0160558	0.661283	-0.0696435	0.150513
FCGR1A	0.0974097	0.0933343	-0.0974201	0.280869	0.036058	0.0153803
FCGR1B	0.000101138	0.998599	-0.0651304	0.574159	-0.0356489	0.454975
FCGR3A	-0.0148868	0.860624	-0.152025	0.0934604	-0.0677237	0.177199
FCGRT	0.0382472	0.0531918	0.0326956	0.302764	-0.0297528	0.0273677
FCRL3	-0.00455226	0.950287	-0.0831502	0.342169	-0.0207119	0.344915
FCRLA	-0.0669509	0.330007	-0.0726126	0.507716	-0.0112449	0.609403
FDFT1	-0.0380701	0.0298319	-0.0178369	0.583527	0.0707066	0.000921771
FEM1A	-0.0184804	0.552299	-0.020253	0.691581	0.00471622	0.864015
FERMT3	-0.00775613	0.805674	-0.0149173	0.757063	0.0225142	0.414528
FES	0.0794385	0.0043981	0.0540985	0.247391	0.0115783	0.669153
FEZ2	-0.0029742	0.933191	0.0188211	0.722478	0.0346562	0.020188
FFAR2	0.00771226	0.861377	0.0457434	0.379334	-0.0456377	0.255987
FGD2	0.0410111	0.162645	-0.0343132	0.478962	-0.0258568	0.182575
FGD3	0.0430565	0.0268873	0.0213814	0.547186	-0.0134359	0.611956
FGFBP2	-0.0540207	0.31328	-0.0361513	0.712439	-0.0320064	0.412183
FGL2	-0.0432319	0.0768732	-0.00150025	0.979937	-0.000465361	0.984215
FH	-0.0137546	0.703337	-0.0152453	0.7987	-0.0220023	0.344915
FHL3	-0.0441223	0.381368	-0.0130449	0.904478	0.0143668	0.483068
FIBP	0.00710028	0.764446	-0.0108659	0.771595	-0.0108401	0.588775
FIG4	-0.024478	0.433962	-0.0218001	0.684875	0.0222917	0.343019
FKBP11	0.0140184	0.622056	0.0165072	0.723553	0.0639249	0.0192626
FKBP14	-0.00322289	0.910259	-0.0223375	0.567941	-0.0842912	0.0645776
FKBP1A	0.02486	0.429882	0.0188479	0.739096	0.00810676	0.495581
FKBP5	0.072015	0.0447417	0.0466839	0.445934	-0.00525813	0.87486
FKBP8	-0.0580563	0.376924	-0.128226	0.162003	0.0439652	0.0341393
FKTN	0.0217437	0.112024	-0.0134077	0.583527	0.0393171	0.00394979
FLII	-0.00565944	0.895384	-0.00388001	0.965725	-0.0243704	0.377372
FLOT1	0.0586315	0.0287644	0.021457	0.684875	-0.00198323	0.959695
FLOT2	0.0290103	0.127579	0.0557709	0.0382249	-0.00843962	0.638762
FLT3LG	-0.0313835	0.386528	-0.0124554	0.868502	0.00604393	0.807619
FN3KRP	0.0142244	0.734524	-0.0252415	0.691581	0.106692	2.72012e-07
FNBP1	-0.0208293	0.317108	0.0120667	0.755823	0.0248274	0.278071
FNBP4	-0.00306525	0.924003	0.0234319	0.59668	0.0616496	0.455907
FNIP1	0.125405	2.50847e-06	0.0786616	0.0779087	-0.00329426	0.931235
FNTA	0.0102486	0.777436	0.0495652	0.261632	0.097376	0.00156754
FOLR3	0.0955774	0.359322	0.00834359	0.97729	-0.00917745	0.592364
FOPNL	-0.0305822	0.425351	0.038732	0.517919	-0.0136079	0.530011
FOS	0.110088	0.0063302	0.0774198	0.249184	0.0189335	0.235159
FOXJ2	-0.00427344	0.865945	-0.013893	0.703391	0.000737162	0.986598
FOXJ3	-0.0382281	0.122392	0.0262713	0.539528	-0.00546654	0.885158
FOXN3	0.0142869	0.538283	0.0267504	0.408933	-0.0324618	0.19365
FOXO1	-0.0453851	0.20116	0.0747654	0.153705	0.0585636	0.00063926
FOXO3	0.0160496	0.72625	-0.0345468	0.59502	0.0878053	0.00319767
FOXO4	-0.0129055	0.751184	-0.0636592	0.193538	0.0802347	0.0108624
FPR1	0.0644628	0.0042436	0.049136	0.188666	0.0656329	0.000268858
FPR2	0.0786026	0.0512226	0.103157	0.0857474	-0.0152397	0.629647
FRAT1	0.0853419	0.0412489	0.0726026	0.27907	0.0486742	0.0167134
FRYL	0.0760865	0.00120616	0.0531327	0.180039	0.00761466	0.178761
FSCN1	-0.0293367	0.443091	0.0026634	0.977812	-0.00588337	0.837278
FTH1	0.049133	0.0710828	0.0442025	0.306858	-0.0431303	0.0795863
FTL	0.0067451	0.394533	0.00904812	0.45064	-0.011663	0.722383
FUCA1	-0.0340449	0.245266	0.0391832	0.379334	0.00420244	0.842169
FXR1	-0.0542665	0.0930661	-0.0253455	0.679853	-0.0269366	0.112349
FXR2	-0.00763027	0.867807	-0.0182904	0.790927	0.0339078	0.14322
FXYD5	0.000434423	0.988546	0.011113	0.78819	0.00885368	0.772877
FYN	-0.033313	0.136145	-0.0153435	0.724689	0.0290933	0.170946
G3BP2	0.0163052	0.653125	0.0630115	0.165577	-0.0290008	0.147552
G6PD	0.0164339	0.665095	-0.00449327	0.960388	-0.00320742	0.885158
GAB2	0.049404	0.064279	-0.00182873	0.979178	0.00430401	0.787121
GABARAPL1	-0.0401026	0.123739	-0.0128039	0.810678	0.0498436	0.0422078
GABARAPL2	-0.0132674	0.602254	0.0123267	0.774661	0.0101045	0.596285
GABPB2	0.0278921	0.0793876	-0.0308035	0.217091	0.0225604	0.30135
GADD45B	0.0843771	0.00568768	-0.00509594	0.957714	0.0366902	0.00747218
GAK	0.00915426	0.732305	0.0129608	0.757753	0.0402821	0.061912
GALC	0.0139077	0.673039	0.0335224	0.449999	-0.0106345	0.654012
GALK1	0.04933	0.00484643	0.0159524	0.648978	0.00875151	0.521631
GALK2	0.0519362	0.0650029	0.0225627	0.676256	0.00911625	0.788194
GALNT11	0.0013308	0.97103	-0.0292949	0.498879	0.00742183	0.671218
GAPDH	0.0110811	0.53885	0.00507055	0.888396	-0.0292479	0.15511
GAPT	-0.0101717	0.822217	0.0389353	0.508266	-0.0515672	9.40818e-05
GAPVD1	0.00442377	0.860624	0.0143433	0.684875	0.0525039	0.0743149
GAR1	-0.0510699	0.0458983	0.00697882	0.912943	0.00320717	0.843927
GARS	-0.0570983	0.000986145	-0.0449797	0.107646	0.025422	0.38393
GAS7	0.0406299	0.326638	0.071007	0.238945	0.0457139	0.35774
GATAD2A	0.00492095	0.812377	0.00186568	0.965725	-0.00409453	0.895482
GBA	0.0246335	0.54454	0.0247985	0.720807	0.0130012	0.76057
GBP1	0.103393	0.0818512	-0.0428376	0.717462	-0.0443795	0.287617
GBP2	-0.000441333	0.990746	-0.00800371	0.911462	0.0557132	0.00447869
GBP4	0.0367796	0.44469	-0.0224023	0.801715	0.0131404	0.54921
GBP5	-0.0305938	0.621971	-0.0669098	0.426856	-0.0168778	0.510833
GCA	0.0562038	0.0309443	0.056298	0.174845	-0.00424615	0.907553
GDI1	0.0291988	0.261439	-0.0115929	0.820427	-0.00320353	0.781414
GDI2	-0.0272858	0.395189	-0.00324495	0.968723	-0.00737372	0.787121
GFOD1	0.00078718	0.987814	-0.0094518	0.912943	-0.0242821	0.255523
GGA1	0.00921904	0.481236	-0.0239117	0.181956	-0.0158578	0.513666
GGA3	-0.000429036	0.99033	-0.0187025	0.729992	0.0111642	0.31983
GGNBP2	-0.0413227	0.124374	0.00152569	0.98066	-0.0573048	2.36684e-05
GGPS1	-0.0335701	0.248054	0.0088348	0.890419	0.00170083	0.933071
GHITM	0.00446309	0.802686	0.0213922	0.317924	0.0187192	0.175597
GID8	-0.0525439	0.00386133	-0.0654048	0.0159338	-0.127497	4.74235e-08
GIMAP4	-0.0164477	0.412954	0.0307752	0.279302	-0.012912	0.432252
GIMAP6	0.0156184	0.421793	0.0251324	0.369301	-0.00258418	0.949234
GIMAP7	-0.133813	9.44331e-06	-0.119091	0.0128461	0.0201988	0.512217
GIMAP8	-0.0118638	0.61028	-0.0149294	0.684875	0.00688742	0.444253
GIPC1	0.00796597	0.864258	-0.0215905	0.754576	0.0264785	0.494003
GIT2	0.0442357	0.228066	-0.014183	0.85454	0.0343073	0.0430124
GJC1	0.0158324	0.136422	-0.00685571	0.744546	-0.0117942	0.453165
GK	0.0495022	0.294439	-0.00781887	0.947922	-0.0172179	0.369529
GLA	0.0339653	0.13829	0.0334563	0.349847	0.0112553	0.631867
GLE1	-0.00539419	0.822424	-0.0212251	0.492658	-0.00571676	0.84229
GLG1	-0.0193656	0.452148	-0.0129646	0.778662	-0.0359383	0.0913734
GLIPR1	0.0137443	0.660828	0.00738529	0.901938	0.0205714	0.602662
GLO1	-0.0197425	0.542356	0.0160019	0.775745	-0.0516208	0.0193871
GLOD4	-0.0284689	0.343307	-0.0475398	0.27434	0.00104354	0.971025
GLRX	0.0247051	0.637649	0.00950901	0.932905	0.0194165	0.343301
GLRX3	-0.0809419	0.00344099	-0.00792185	0.912943	0.044061	0.102577
GLUD1	-0.0159375	0.580737	0.0275641	0.507716	0.072141	0.0266364
GLYR1	0.026622	0.317986	0.00934117	0.868502	-0.0452022	0.0374077
GMCL1	0.0379816	0.314323	0.0548956	0.320592	0.0169651	0.506146
GMFB	0.070832	0.108148	0.073287	0.28438	0.0124574	0.70184
GMFG	-0.0513838	0.0738168	-0.0393901	0.399678	0.0439367	0.0773364
GMIP	0.0216538	0.519251	0.00868905	0.897029	-0.01114	0.668071
GMPPA	0.0271746	0.479544	-0.0105461	0.894795	0.0183884	0.178157
GNA13	0.0390192	0.256201	0.0534444	0.294634	0.00775406	0.577521
GNA15	-0.0108	0.761014	-0.00873832	0.890854	0.00982414	0.334018
GNAI2	0.0217438	0.23159	0.0131775	0.69471	0.0300624	0.326535
GNAS	0.00550223	0.780371	0.0134403	0.63468	-0.0162437	0.615745
GNB1	0.000519967	0.976159	0.0251367	0.18428	-0.0031239	0.950303
GNB2	0.0478472	0.214558	0.00219335	0.980087	0.0403132	0.0388833
GNB5	0.0103483	0.823482	-0.060844	0.270996	-0.0998853	4.89568e-06
GNG2	-0.0157157	0.774488	0.0107419	0.917424	-0.0353796	0.0951161
GNG5	0.036617	0.17322	0.0443937	0.278306	0.0025132	0.963331
GNL2	-0.104309	0.000265619	-0.0965576	0.0324928	-0.0184661	0.347362
GNL3L	-0.0281252	0.34766	-0.0440287	0.312512	0.00104919	0.961349
GNLY	-0.0339872	0.521282	0.0599646	0.425953	0.031195	0.117496
GNPAT	-0.0352289	0.145084	0.00872729	0.871944	0.0538994	0.000603188
GNPDA1	-0.00142388	0.952864	0.0055572	0.895077	-0.00876677	0.536421
GNPTG	0.0526353	0.0358586	-0.00121733	0.984643	0.0438065	0.0374259
GNS	0.0556627	0.00750029	0.0521204	0.11449	0.0211845	0.381778
GOLGA3	-0.011495	0.536439	-0.00312553	0.942962	-0.00842652	0.770871
GOLGA7	0.0227518	0.47136	0.0790708	0.0517547	0.00924611	0.716005
GOLPH3	0.0167529	0.633763	0.0296184	0.564085	0.00465279	0.863039
GON4L	0.0140014	0.699819	-0.0443674	0.333087	-0.00640405	0.782574
GORASP1	0.0253513	0.377444	-0.012746	0.814953	0.0217425	0.566507
GORASP2	-0.00921505	0.784894	0.0265891	0.566677	-0.048743	0.0436709
GOT2	-0.0166321	0.542327	0.0116285	0.812065	0.0143708	0.615745
GP9	0.0921765	0.0220804	-0.0824841	0.202517	-0.0375074	0.241462
GPAA1	-0.0477924	0.144873	-0.0511257	0.312535	-0.0279873	0.193318
GPBAR1	0.0266122	0.444425	-0.00406437	0.964875	-0.0434761	0.0200579
GPBP1	-0.0663308	0.0975411	0.00309864	0.977812	0.0187576	0.22573
GPI	-0.0246272	0.411495	-0.030825	0.511074	-0.0127297	0.594244
GPN1	-0.0568851	0.0181598	-0.0228863	0.617527	-0.00700019	0.736724
GPN2	0.0285723	0.148938	0.00355108	0.946783	-0.0429292	0.235159
GPR1	0.00618334	0.861946	-0.0418574	0.310431	-0.0233859	0.642186
GPR137	0.00517213	0.860624	-0.0241673	0.511768	-0.0049869	0.81571
GPR162	-0.122768	0.00325365	0.0836604	0.234966	-0.0649679	0.00339136
GPR183	-0.0532461	0.36867	0.0221855	0.85134	0.0328964	0.0118212
GPS1	0.00995558	0.707445	-0.0296286	0.379334	-0.00561715	0.854235
GPS2	-0.0627024	0.0347062	-0.0673729	0.15113	0.00970316	0.646203
GPSM3	0.0353201	0.0411972	0.0276273	0.324024	0.0370116	0.0599467
GPX1	0.00709916	0.860624	-0.0250166	0.651418	-0.00592297	0.796327
GPX4	0.0125012	0.652913	0.00427101	0.945638	-0.00519818	0.814276
GRAMD1A	0.0552887	0.0277609	0.00858749	0.888172	-0.0405889	0.192921
GRAP	-0.000153081	0.99539	-0.0153992	0.733229	-0.0116772	0.338248
GRB2	-1.14462e-05	0.99943	-0.0136595	0.755823	0.0182689	0.502773
GRINA	-0.0171117	0.733726	-0.0776269	0.202517	-0.00496311	0.87486
GRIPAP1	-0.000635215	0.975822	-0.0296312	0.193538	0.0380692	0.0862495
GRK5	0.0366701	0.262493	-0.0149028	0.815728	0.000143717	0.997374
GRK6	-0.00964446	0.808348	0.000571684	0.993581	0.00741719	0.661946
GRN	0.0298074	0.34219	0.0498779	0.27366	-0.00264448	0.913203
GRSF1	-0.0294516	0.360294	0.0450309	0.335468	-0.0573375	0.0197675
GSDMD	0.0221527	0.242031	-0.0177298	0.583527	0.00392807	0.808179
GSK3B	-0.0140169	0.619029	0.0151774	0.746278	-0.016323	0.787205
GSPT1	-0.0401349	0.251219	-0.0843186	0.0835244	-0.00611058	0.729663
GSTK1	-0.00559406	0.786799	0.0195663	0.469036	-0.0334383	0.0331743
GSTM2	0.0329486	0.660145	-0.0884521	0.363962	-0.0483382	0.132007
GSTP1	-0.00434841	0.860624	-0.00926801	0.804951	-0.0341398	0.0277187
GTF2A2	-0.0295744	0.171366	-0.0406384	0.213517	-0.0218432	0.364954
GTF2B	-0.0946471	0.0162154	0.0186111	0.829625	-0.0304721	0.298144
GTF2E2	-0.0541947	0.00525041	-0.004151	0.941195	-0.0189795	0.331724
GTF2F1	-0.0190243	0.580855	-0.0254301	0.634592	0.00403686	0.833133
GTF2F2	-0.0272731	0.507855	-0.0373226	0.555092	-0.0256727	0.267989
GTF3A	-0.0329071	0.176364	0.0016826	0.979178	0.00166228	0.94596
GTF3C2	0.00539259	0.830075	0.00459447	0.919697	0.00107359	0.967989
GTPBP4	-0.0278987	0.371669	-0.0204297	0.719249	-0.0465969	0.00919911
GTPBP6	0.00222086	0.936809	-9.93014e-05	0.998194	-0.0308192	0.337654
GTPBP8	-0.0112299	0.687885	0.0217744	0.592453	-0.00680671	0.787121
GUCD1	-0.0452557	0.0611424	-0.0469322	0.218081	0.0489193	0.00653162
GUK1	-0.00834265	0.873488	-0.0642368	0.291894	-0.141109	0.0560458
GUSBP2	0.00438466	0.89572	-0.0219087	0.640947	-0.049802	0.061115
GYG1	0.0481873	0.0447417	0.0473874	0.21745	-0.0740931	0.175798
GYPB	-0.0904667	0.398774	-0.214398	0.151367	-0.0435349	0.182575
GYPC	-0.044955	0.218158	-0.0576395	0.294634	-0.0506951	0.269016
GYPE	-0.0830746	0.258374	-0.0645361	0.608122	-0.0313749	0.146708
GZMM	-0.0598092	0.16033	-0.0197586	0.817563	0.0605911	0.0283799
H1F0	-0.041896	0.521622	-0.070971	0.45064	0.0182671	0.320263
H1FX	-0.0475728	0.0845886	-0.00568272	0.938437	-0.0389061	0.0128239
H2AFJ	0.0862856	0.0143459	0.0198467	0.793803	0.00633046	0.692279
H2AFY	0.00626594	0.831889	0.0374405	0.283048	-0.000619279	0.982645
H2AFZ	-0.0519865	0.00919358	-0.0197016	0.608122	0.0105262	0.798796
H3F3A	0.00144585	0.948283	0.0129782	0.684875	-0.0597298	0.00361426
H3F3B	-0.00757421	0.796889	0.00974838	0.84003	0.0186056	0.4566
H3F3C	0.0139205	0.795628	0.00414872	0.972566	-0.106895	0.00321567
HACL1	-0.0739131	0.00513785	-0.0358977	0.445575	0.141199	2.61026e-05
HADH	0.00900933	0.813464	0.0343698	0.483869	-0.0138632	0.305543
HAGH	-0.0798969	0.114522	-0.148414	0.0383642	0.00154049	0.958469
HAL	0.155151	0.000405105	0.124088	0.0790932	0.046864	0.00167912
HARS2	-0.0219255	0.200705	-0.0015015	0.97594	0.0120276	0.678729
HAUS2	0.0215581	0.43655	-0.0327406	0.423464	-0.00587776	0.199839
HAVCR2	0.0409046	0.0438299	0.0542608	0.0727004	-0.12478	0.0108152
HAX1	0.0399186	0.208786	-0.0331934	0.534561	-0.137458	0.0188718
HBB	-0.00104133	0.89362	-0.0127168	0.151367	-0.0488754	0.31975
HBG1	-0.127617	0.0510607	-0.118873	0.254026	0.00467146	0.842169
HBG2	-0.141998	0.0695115	-0.128345	0.301816	-0.0354277	0.455533
HBM	-0.0374054	0.601978	-0.0689275	0.496809	0.0430827	0.00347479
HBP1	-0.00444399	0.885497	0.0191655	0.651418	0.0170634	0.273733
HBQ1	0.0155989	0.831849	-0.112654	0.18428	-0.0113398	0.390394
HCK	0.0465384	0.016405	0.0378223	0.235713	-0.0331301	0.210289
HCLS1	0.0143401	0.519479	0.0211552	0.527419	0.00250084	0.872093
HDAC1	-0.0256374	0.104669	0.0115748	0.705335	-0.0350756	0.203495
HDAC2	-0.0427594	0.217296	-0.0212323	0.752462	-0.0502981	0.0781141
HDAC3	0.00212501	0.913983	0.00273551	0.946783	-0.0617029	0.0342041
HDAC6	-0.0114924	0.800054	-0.0711165	0.185702	0.0131287	0.621412
HDDC2	-0.0765346	0.0346591	-0.0144079	0.864397	0.0359228	0.23772
HDGF	-0.0623967	0.112642	-0.0586653	0.342169	0.0641834	0.00104371
HEATR5B	0.0196434	0.565674	0.00481722	0.953395	0.062472	0.0035653
HEBP1	0.0402305	0.325353	0.0281427	0.703391	-0.00881932	0.678325
HELZ	0.0899138	0.000272782	0.0266825	0.588484	0.00189321	0.970214
HELZ2	0.067487	0.0168274	0.0542262	0.242366	0.00156702	0.984772
HERC1	-0.0062663	0.83306	-0.00871904	0.861839	0.0248139	0.0988528
HERC4	-0.00629341	0.909024	0.0141894	0.885542	-0.0169758	0.531959
HERC5	0.0019405	0.98411	0.000777955	0.995209	0.00355177	0.856528
HERPUD1	0.0181172	0.399377	0.0369289	0.228219	0.00397266	0.798137
HERPUD2	-0.0124531	0.753036	-0.0217783	0.720807	0.026239	0.149438
HEXB	-0.00936159	0.689291	0.024044	0.445934	0.00151252	0.980174
HGS	0.00272054	0.895384	0.00737398	0.817563	-0.0496764	0.3132
HIBADH	0.00743494	0.807336	0.053792	0.121904	-0.0323668	0.155936
HIGD1A	-0.0176949	0.763895	0.0275913	0.765584	0.0215762	0.638847
HINT1	-0.083215	0.176768	-0.00242888	0.986513	0.0616024	0.0236605
HINT2	-0.0306496	0.329292	-0.0343208	0.488012	0.0208061	0.660041
HIST1H1C	0.0481937	0.372857	-0.0223083	0.829919	0.0281792	0.329057
HIST1H2AC	0.0766257	0.0307737	0.03834	0.553896	0.0399741	0.170425
HIST1H2BD	0.0582227	0.27597	-0.0374705	0.702539	0.0119637	0.757467
HIST1H2BK	0.0416384	0.258577	0.00998808	0.903122	-0.0346135	0.0554388
HIST2H2AC	0.071985	0.0459138	-0.009066	0.919697	0.0689637	0.000918122
HIST2H2BE	0.0419888	0.319019	-0.0334541	0.647649	0.0167103	0.220034
HK1	-0.0367534	0.129701	-0.0303879	0.445199	0.0123765	0.261455
HK3	0.0838372	0.00183897	0.0451478	0.325417	0.0137252	0.901158
HLA-A	0.0117832	0.556245	0.024793	0.363962	-0.00757358	0.738365
HLA-B	0.00718456	0.669495	0.0212847	0.321913	0.000534281	0.985239
HLA-C	-0.00651941	0.965209	0.0495506	0.819348	-0.0932653	0.00539648
HLA-DMA	-0.00480403	0.87766	-0.0109233	0.82186	-0.0671474	0.126425
HLA-DMB	-0.002447	0.934432	0.00576345	0.914279	-0.0124533	0.524085
HLA-DOA	-0.0895103	0.0454303	-0.101882	0.146403	-0.0376655	0.593703
HLA-DOB	-0.0812158	0.163361	-0.0465162	0.664757	-0.00707109	0.69823
HLA-DPA1	-0.0136003	0.610763	-0.0094873	0.84141	-0.0465039	0.756421
HLA-DQA1	-0.112503	0.154805	0.0789657	0.564324	0.00676493	0.73387
HLA-DRA	-0.0150235	0.487171	0.00666105	0.880204	0.0293383	0.0474321
HLA-DRB4	-0.0653882	0.734524	-0.0094079	0.979937	-0.0262085	0.398025
HLA-E	0.0223186	0.306024	-0.0171942	0.651418	-0.0353376	0.150848
HLA-F	0.0348788	0.0738168	0.0206318	0.550923	-0.0162377	0.420498
HLA-G	0.0186718	0.682585	-0.0973087	0.0655569	0.00874309	0.692434
HM13	-0.0170659	0.659492	-0.0633343	0.193538	0.00753377	0.785302
HMCES	-0.0230875	0.372857	-0.00420065	0.947922	-0.0201591	0.347161
HMG20B	0.0162238	0.548334	-0.00301684	0.964875	0.029531	0.18473
HMGA1	0.0317026	0.282458	-0.0308164	0.521765	0.0214375	0.319833
HMGN1	-0.0268665	0.338257	-0.0103139	0.857005	-0.0264084	0.18473
HMGN4	0.0219774	0.495746	0.0423072	0.344997	-0.0323553	0.0389652
HNRNPA0	-0.00147642	0.969359	0.0573448	0.151367	0.0248889	0.227157
HNRNPA2B1	-0.0415308	0.102139	-0.0024781	0.97356	-0.00633566	0.77705
HNRNPAB	-0.0306607	0.152083	-0.0334529	0.310431	0.0128175	0.648401
HNRNPC	0.0291021	0.289473	0.019266	0.7015	0.0240141	0.0776492
HNRNPD	-0.00905148	0.754651	0.000515972	0.992048	0.0346811	0.0931028
HNRNPDL	0.0303025	0.356097	-0.0145135	0.815728	-0.0208001	0.154268
HNRNPK	0.0173283	0.372401	0.0352595	0.198994	-0.00457573	0.877618
HNRNPL	0.0469148	0.0792414	0.0200418	0.702078	-0.0220697	0.247348
HNRNPM	-0.0289043	0.126545	-0.00632797	0.883977	-0.023843	0.0821971
HNRNPR	-0.00928117	0.80393	0.00259646	0.97594	0.0314808	0.50423
HNRNPU	-0.00940702	0.757992	-0.04317	0.246317	0.00126705	0.949991
HNRNPUL1	-0.0336765	0.0566214	-0.0079239	0.835538	-0.00436884	0.904123
HOPX	0.0357709	0.574331	0.0257332	0.816216	0.0160632	0.324133
HPCAL1	0.0110438	0.586982	-0.0149051	0.63468	0.0920928	0.00050564
HPRT1	-0.0282152	0.474408	0.0320942	0.611631	-0.0220507	0.232908
HPS6	0.00689045	0.786413	0.0309924	0.317924	0.0400638	0.260945
HPSE	0.108314	0.00163885	0.0684281	0.242366	0.0232626	0.350788
HSBP1	-0.0172412	0.518188	-0.0308852	0.410102	-1.22173e-05	0.99986
HSD17B11	0.0503494	0.283461	0.0219236	0.812065	-0.0193357	0.198297
HSD17B12	0.0441644	0.150797	-0.00616256	0.938437	0.0402287	0.0587597
HSD17B4	-0.0129599	0.619029	0.0191878	0.626551	-0.0679089	0.0363744
HSD17B7	-0.00712972	0.76971	-0.0392313	0.181956	-0.0493565	0.00701773
HSH2D	0.0536945	0.0512712	0.0182726	0.747013	-0.0132727	0.516072
HSP90AA1	-0.0931543	0.0258808	-0.0312035	0.714713	0.0367534	0.113512
HSP90AB1	-0.0702638	0.00237985	-0.0153122	0.760688	0.0094681	0.756421
HSP90B1	-0.0274037	0.264693	0.00808659	0.880637	-0.0482828	0.0219938
HSPA1A	0.0457763	0.134591	0.0236415	0.681362	-0.0453008	0.0170955
HSPA1B	0.0253202	0.466896	-0.01147	0.871039	-0.0141009	0.492492
HSPA4	-0.0639373	0.0183639	-0.0235812	0.659666	-0.0237915	0.34094
HSPA8	-0.0644392	0.00750029	-0.0138962	0.789286	0.0370601	0.113752
HSPA9	-0.0390911	0.0955815	0.0250404	0.540514	-0.030388	0.119987
HSPB1	-0.0153039	0.682874	-0.0368965	0.465051	-0.0563714	0.0677282
HSPBAP1	0.0425759	0.173899	0.0252759	0.659413	0.0218033	0.239304
HSPD1	-0.0339553	0.196738	-0.0257181	0.569558	-0.0231542	0.381757
HSPH1	-0.0884926	0.0231274	-0.00993346	0.919697	-0.0445798	0.0970819
HTATIP2	0.0302254	0.208003	0.0104927	0.827941	0.0111045	0.695472
HVCN1	-0.0335557	0.324151	-0.00559109	0.947922	0.00582126	0.795779
IAH1	-0.0817607	0.0138579	0.0077907	0.931548	-0.0248075	0.102651
IARS2	-0.00391117	0.920764	0.0350764	0.483869	0.0250478	0.0208542
ICA1	0.0262529	0.271079	-0.0266983	0.483592	0.0375795	0.228953
ICAM2	-0.0305867	0.127743	-0.0163442	0.661283	-0.0105002	0.799772
ICAM3	0.0303492	0.0321674	0.0167924	0.500956	0.07226	0.00249708
ID2	0.0372392	0.384086	0.0405792	0.555924	-0.0251185	0.0345937
ID3	-0.0206683	0.685506	0.00496104	0.965725	0.06787	2.86959e-05
IDH1	0.0702284	0.028514	0.077077	0.120471	0.00735194	0.781526
IDH3B	-0.0227615	0.16264	-0.0278627	0.261632	0.0351235	0.0970819
IDS	0.0641037	0.00325365	0.0743241	0.0263542	0.0137219	0.438096
IER5	0.0092992	0.786927	0.00578285	0.934445	-0.0126783	0.759444
IFI16	0.0421866	0.132017	0.0247825	0.625115	-0.121776	0.11381
IFI30	0.011074	0.662814	0.0164199	0.674396	-0.13977	0.0211718
IFIH1	0.0164232	0.761014	-0.0601128	0.369301	-0.0417278	0.493818
IFIT1	-0.145749	0.154646	-0.0898599	0.624934	0.0178281	0.284008
IFIT1B	-0.0885059	0.313266	-0.216612	0.0655569	0.0106119	0.253256
IFIT3	-0.0346602	0.687477	-0.0524564	0.697887	0.0146696	0.814276
IFITM1	0.00707589	0.788449	0.0340234	0.289675	0.0328288	0.0749388
IFITM2	0.00843654	0.52724	0.012863	0.520358	0.00401183	0.833133
IFITM3	0.0248516	0.754452	-0.00506255	0.977812	0.0326176	0.0947856
IFNAR1	0.0427168	0.0744123	0.0179269	0.702594	0.058793	0.000121274
IFNAR2	0.0188493	0.352102	-0.019643	0.55076	-0.0683815	0.00701773
IFNGR1	0.0326474	0.217728	0.0306389	0.476835	-0.0990965	0.00631246
IFNGR2	0.0505297	0.0149932	0.073263	0.0159338	0.046132	0.0618332
IGBP1	-0.108758	0.000537368	-0.00902082	0.913566	0.000309096	0.996007
IGF2BP2	-0.100134	0.0384111	-0.0999425	0.193538	0.0047429	0.889441
IGF2R	0.038896	0.258374	0.057174	0.261632	-0.0477458	2.64085e-05
IGLL1	0.0899367	0.0181598	-0.140932	0.0113929	0.0219047	0.255987
IGSF6	-0.00471821	0.912202	0.0185439	0.777422	-0.000751982	0.965818
IK	-0.0614017	2.11048e-05	-0.0256817	0.317924	-0.0500631	0.174876
IKBKB	0.0185037	0.499602	0.0273133	0.507013	-0.00379276	0.831481
IKBKG	-0.00369174	0.854948	0.00486247	0.888172	0.0400301	0.00666525
IKZF1	-0.0633012	0.192365	-0.0251305	0.793405	-0.00669444	0.802213
IL10	0.00827607	0.703337	-0.025115	0.367141	0.032331	0.109911
IL10RB	0.0429984	0.0278688	0.0343408	0.278671	0.00354609	0.899047
IL11RA	-0.00441983	0.899293	-0.0067826	0.915013	0.0200711	0.524696
IL13RA1	0.0195984	0.518507	0.051835	0.201834	-0.0187547	0.2243
IL16	-0.00309348	0.928881	0.0132516	0.807343	-0.031985	0.187062
IL17RA	0.0428911	0.255342	-0.0163212	0.827423	0.0861843	0.00415459
IL17RD	-0.00395356	0.87787	-0.0448968	0.118485	0.0339322	0.209266
IL18BP	-0.0581258	0.0542238	0.00954776	0.894795	-0.0423005	0.0856443
IL18RAP	0.102851	0.00812209	0.0581669	0.379334	0.0194776	0.466058
IL1RN	0.0359866	0.325507	0.0313849	0.609388	-0.00821117	0.859567
IL32	-0.0520045	0.108522	-0.027024	0.653945	0.0206827	0.529576
IL4R	0.0342663	0.300618	-0.0040953	0.964545	-0.0414279	0.0015808
IL6R	0.000227486	0.996244	-0.0190884	0.842906	0.00505576	0.857212
IL7R	-0.0168108	0.718066	0.0802576	0.157991	-0.0215549	0.381778
ILF2	-0.0533579	0.00154456	-0.0222533	0.470244	0.0132185	0.407458
ILF3	0.0197592	0.530657	-0.0125168	0.826904	0.0268501	0.250145
IMMT	-0.0250335	0.446004	-0.0175353	0.77119	0.0269772	0.172196
IMP3	0.0019519	0.937449	0.0311355	0.293585	-0.00753077	0.746278
IMPA2	0.0280656	0.377259	0.0241036	0.659781	0.00398239	0.907265
IMPDH1	0.0320531	0.220638	0.0174072	0.72775	-0.053862	0.024433
IMPDH2	0.00691186	0.825536	-0.0291977	0.461218	0.0115401	0.71389
INF2	0.0086147	0.844945	-0.00291021	0.976783	-0.0193053	0.413161
ING3	-0.101592	0.000498481	0.0186343	0.775206	0.0164337	0.51175
INIP	0.0118907	0.777223	0.0111381	0.883109	0.00676412	0.76077
INO80E	-0.014075	0.683508	-0.0281344	0.573591	0.00898776	0.692462
INPP5A	0.0220165	0.499629	0.00735909	0.914279	-0.00765735	0.817053
INPP5D	0.0161612	0.537005	-0.00598671	0.912943	-0.0326991	0.0371758
INPPL1	0.00709262	0.822184	0.0116821	0.81375	0.0140507	0.530011
INSIG1	-0.00512184	0.905474	-0.0143388	0.837487	0.00113015	0.965046
INTS12	-0.0560391	0.00397972	0.00147967	0.979178	0.0289359	0.13749
INTS3	0.0244307	0.377005	-0.00114396	0.985794	0.0132577	0.52614
INTS4	0.00638131	0.821873	-0.00587668	0.909068	-0.011785	0.599299
INTS6	0.0265881	0.32394	0.03198	0.440819	0.0143285	0.595749
INTS9	0.0088032	0.771064	0.0208234	0.634592	0.0239077	0.305308
IP6K1	-0.0144584	0.627635	-0.00937139	0.867054	0.0628344	0.0283799
IPCEF1	0.0268162	0.410832	-0.00229358	0.977812	0.0536692	0.0513312
IPO9	0.0217998	0.504744	0.0280663	0.583527	0.0213481	0.341155
IQGAP1	0.0878671	0.0165484	0.0243794	0.752462	0.0434024	0.00142886
IQGAP2	0.0561099	0.129392	0.044892	0.46197	0.057516	0.0474321
IQSEC1	0.0297845	0.306024	0.00920706	0.883977	0.0304746	0.0947856
IRAK1	0.0519311	0.00331656	0.0289639	0.333087	0.085676	0.000384032
IRAK3	0.0779002	0.0374958	0.0222015	0.775726	-0.0202611	0.349385
IRF1	0.0330517	0.177008	0.0263244	0.524289	0.0319837	0.187903
IRF2BP2	0.0784136	0.016132	0.0975923	0.0498284	0.0189751	0.308754
IRF3	-0.0095195	0.777436	-0.0378736	0.365705	0.114945	0.00182197
IRF8	0.0254081	0.462887	0.0443218	0.368864	-0.0305154	0.00727489
IRF9	0.0204879	0.412954	0.0160167	0.722478	-0.017979	0.391157
IRS2	0.111671	0.0244738	0.120735	0.117018	-0.0135929	0.359237
ISCU	-0.0234024	0.137639	-0.0434759	0.0543955	0.0162253	0.199839
ISG20	-0.0197636	0.485029	-0.0172092	0.728195	-0.0626362	0.000309935
ISG20L2	-0.0156995	0.427663	-0.0106401	0.771037	-0.017467	0.405799
IST1	0.00824019	0.675736	0.0316122	0.198778	0.030429	0.174523
ISY1	-0.0818614	0.000224163	-0.0365857	0.348037	0.0018587	0.946094
ITFG2	-0.0187429	0.51406	-0.0130835	0.799326	0.0717406	0.000188743
ITGA5	0.0277323	0.372401	0.0358076	0.449999	0.0442057	0.0219938
ITGAL	-0.00115853	0.973566	0.00837874	0.87824	0.00129936	0.976941
ITGAM	0.0720184	0.00493496	0.0722067	0.0677509	-0.0441899	0.129074
ITGAX	0.0578067	0.020451	0.0251015	0.592003	0.0269763	0.0376307
ITGB1	-0.0211445	0.620659	0.0391584	0.523297	-0.017793	0.311339
ITGB1BP1	-0.0131932	0.785414	-0.092923	0.0917467	-0.000146673	0.993138
ITGB2	0.0242935	0.173899	0.0305802	0.259843	0.00707908	0.778661
ITGB7	-0.0247452	0.274962	-0.00598513	0.9065	-0.0538696	0.0471741
ITIH5	0.00357082	0.806074	-0.00629992	0.77787	0.0346355	0.00166863
ITK	-0.00181624	0.958584	0.0216694	0.647649	-0.0202858	0.563287
ITM2A	-0.0745363	0.0329069	-0.0213928	0.77119	0.046785	0.0464662
ITM2B	0.0258001	0.0940793	0.0480461	0.0297395	-0.00967936	0.732103
ITM2C	-0.00493017	0.92284	-0.0420718	0.539528	0.0333	0.146727
ITPK1	0.0581857	0.0587243	0.0296905	0.59668	-0.0112075	0.654461
ITPKB	-0.0180769	0.60298	0.00354329	0.965725	0.0411261	0.006454
ITPR1	0.0396337	0.193447	0.0255486	0.638589	-0.0020098	0.967054
ITPR3	-0.0152128	0.641767	-0.0035744	0.964388	-0.0491144	0.00635575
ITPRIP	0.0601381	0.00156027	0.0112731	0.78819	-0.00740047	0.781695
ITPRIPL2	0.0303924	0.526581	-0.0541614	0.426362	-0.0380589	0.0411811
IWS1	-0.0750966	0.000846885	-0.00816098	0.888172	-0.00411084	0.914325
JADE1	-0.00432034	0.901845	-0.0131273	0.814953	0.00477463	0.826577
JADE2	-0.041711	0.0940793	-0.0335287	0.40419	0.057299	0.00993083
JAK1	0.000749053	0.989069	-0.0104505	0.903051	0.0472922	0.247595
JARID2	-0.00401905	0.89076	0.0192157	0.626125	-0.0101502	0.501704
JKAMP	0.0707324	0.0142476	0.0354999	0.491157	0.0165662	0.0923087
JMJD1C	0.0294169	0.634582	0.0760053	0.346023	0.0274903	0.393522
JMJD8	-0.00747635	0.733686	-0.0135192	0.681161	0.0113734	0.407104
JTB	0.01254	0.370492	0.0236152	0.240158	0.0244821	0.128405
JUNB	0.0434935	0.286132	0.00247196	0.979399	0.00884189	0.76907
JUND	0.011021	0.564669	0.0119253	0.706889	-3.81341e-05	0.999404
KANSL1	0.0199901	0.380088	0.0330417	0.312535	-0.0609412	0.000213916
KANSL2	-0.0138364	0.716988	0.0455655	0.342567	0.000770182	0.970341
KANSL3	0.00745113	0.785414	-0.012608	0.77119	0.0207881	0.391276
KARS	-0.06125	0.00523983	-0.0606204	0.0771556	-0.0736822	1.63252e-06
KAT6A	0.0104709	0.619328	-0.0142878	0.66399	-0.0116137	0.673452
KAT8	0.0205755	0.541261	0.0197491	0.729866	0.0214567	0.162162
KATNA1	-0.104427	5.65415e-08	-0.0275021	0.462289	0.00056644	0.982455
KBTBD11	-0.057084	0.0430168	0.0582752	0.193538	0.051541	0.232912
KBTBD2	0.017195	0.428564	0.0263542	0.405846	0.0208382	0.396334
KCNH6	0.0199438	0.350023	-0.0318225	0.305141	0.00513406	0.852374
KCNJ15	0.0416532	0.500747	0.0641122	0.483646	0.12054	0.000182727
KCNJ2	0.043976	0.13661	-0.01797	0.758978	-0.014044	0.538491
KCNK6	0.011511	0.734646	-0.00446088	0.953395	0.0240768	0.0364708
KCTD12	0.127111	0.00296792	0.114688	0.0880855	-0.0115187	0.655378
KCTD20	-0.00487692	0.889991	-0.0287862	0.517919	0.0155863	0.543483
KCTD5	0.0209212	0.18816	0.0288266	0.232716	0.00387013	0.856528
KDELR1	0.0197071	0.538975	-0.0595503	0.159334	0.0666755	0.000543745
KDELR2	0.0381935	0.201628	-0.0166706	0.775726	-0.00244219	0.909578
KDM2B	-0.00982905	0.703913	0.0259312	0.45064	0.0146846	0.584202
KDM3B	0.0812377	0.00113589	0.0461496	0.278843	-0.0232421	0.23736
KDM5A	-0.00442504	0.873488	0.0030544	0.960388	0.0181833	0.290729
KDSR	-0.00505884	0.895937	0.0455463	0.326187	0.00800442	0.832231
KEAP1	-0.0134901	0.653125	-0.0351594	0.369301	0.0235091	0.366281
KHDRBS1	0.00468838	0.868403	0.0405917	0.21745	-0.000791968	0.982455
KIAA0319L	0.0201313	0.657776	-0.00789999	0.934463	0.0511013	0.0176697
KIAA0355	0.0277267	0.422556	0.0179303	0.776532	-0.0593183	0.0112663
KIAA0391	-0.0119008	0.784422	0.0030716	0.97594	0.00739993	0.742935
KIAA0513	0.0132747	0.696187	-0.0242218	0.631346	0.014781	0.626593
KIAA0556	0.0839337	0.00166038	0.00206964	0.979178	0.0370495	0.205585
KIAA1147	-0.0807213	0.00699139	-0.0237897	0.700997	0.00996812	0.774156
KIAA1191	-0.00294766	0.922752	0.0242489	0.550776	0.0501124	0.396384
KIAA1551	0.0635082	0.140322	0.0424179	0.57493	-0.0632055	0.0612668
KIDINS220	0.0135013	0.751073	0.0132719	0.855739	-0.0211378	0.0406382
KIF1B	0.0391597	0.324151	0.0306106	0.659841	0.0154926	0.188093
KIF21B	0.010535	0.821509	0.0119892	0.883109	0.0345946	0.0376307
KIR2DL3	0.0165246	0.861946	0.0924254	0.420828	0.0765374	0.00886396
KLF12	-0.0708713	0.115761	-0.0485234	0.531747	0.00947835	0.797564
KLF13	-0.0281791	0.0347062	-0.0088273	0.749924	0.0127381	0.330298
KLF2	0.0110383	0.521978	0.0227858	0.333087	-0.00303037	0.892275
KLF6	0.0361323	0.106441	0.0339004	0.333087	0.0633916	0.00412285
KLF9	0.0557892	0.17589	0.10788	0.063006	-0.0291633	0.14322
KLHDC2	0.010409	0.831889	0.00554164	0.960148	0.0531223	0.0331743
KLHDC3	0.0151737	0.380903	0.00800908	0.807042	-0.016987	0.752146
KLHL12	-0.0241514	0.283461	0.0297302	0.379334	-0.0669124	0.0923087
KLHL24	0.0594034	0.044854	0.0698612	0.12545	-0.0138988	0.604422
KLHL28	-0.0307469	0.254556	-0.0268263	0.550776	0.0366466	0.0502793
KLHL8	0.0594546	0.0719517	0.0421378	0.446291	0.0390349	0.0767554
KLRD1	-0.00617738	0.932077	-0.0322367	0.77174	5.89559e-05	0.999404
KLRG1	-0.0414251	0.479544	-0.103336	0.19508	-0.000815062	0.974505
KMT2B	-0.000767329	0.985457	-0.0306173	0.555018	0.0529626	0.00616813
KMT2E	0.0432595	0.0797324	0.0287454	0.496065	0.0209364	0.73532
KPNA1	0.0200473	0.553118	0.0668436	0.120679	0.00206019	0.905737
KPNA4	-0.0202746	0.621971	0.0325539	0.59361	0.00718056	0.742445
KPNB1	0.00322793	0.905474	-0.00786656	0.868115	0.00750581	0.855707
KRT10	0.0563016	0.0279526	0.0469399	0.256138	0.00457717	0.868763
KRT23	-0.00515368	0.950629	0.0550887	0.637699	-0.0122014	0.463964
KRTCAP2	0.00698816	0.744197	-0.0061185	0.872462	-0.00327479	0.817053
KXD1	0.0162446	0.530276	-0.00684877	0.895077	-0.00537159	0.795225
KYNU	0.0232748	0.629661	-0.0191687	0.815728	0.0734964	0.000134623
LACTB	-0.00423909	0.903484	0.0181963	0.729992	0.0319473	0.010455
LAGE3	-0.020024	0.337412	0.000126189	0.997654	-0.0282516	0.0628035
LAIR1	0.012933	0.398857	-0.0292592	0.174015	0.0213753	0.69286
LAMP1	-0.0122995	0.623381	0.00711449	0.883005	-0.00437418	0.850767
LAMP2	0.0611548	0.020545	0.0911394	0.0180784	-0.0148478	0.227199
LAMTOR1	0.0426742	0.00756514	0.0142705	0.65402	0.0226704	0.409463
LAMTOR2	-0.0172757	0.436584	-0.0466432	0.118485	-0.0275128	0.00773163
LAMTOR3	-0.0228682	0.753961	0.0843674	0.346449	-0.0124215	0.237287
LAMTOR4	0.0126903	0.643157	-0.0327311	0.363962	-0.0415176	0.0474321
LAMTOR5	-0.0163691	0.323279	-0.0127792	0.659781	0.0160122	0.194075
LANCL1	0.0193025	0.623381	0.0303461	0.605144	-0.0188576	0.308754
LAPTM5	-0.0392261	0.00280459	-0.00999723	0.721677	0.0323888	0.0489793
LARP4B	-0.0119287	0.408149	-0.0119463	0.615655	-0.0395782	0.147285
LARS	-0.0612878	0.0215218	-0.00926284	0.887616	-0.03693	0.103216
LASP1	0.00946912	0.615533	0.0271754	0.266547	0.0614631	0.0474178
LAT	-0.00391582	0.89572	-0.0402388	0.254026	-0.0279994	0.0453424
LAT2	0.0254961	0.271336	0.0434814	0.196094	-0.00780522	0.936947
LAX1	-0.0518257	0.146262	-0.0220983	0.752529	0.0160698	0.235561
LBH	-0.0392029	0.200705	-0.0321556	0.531747	0.000839498	0.971171
LBR	0.0813297	0.0420663	0.029878	0.712439	-0.127283	2.17885e-05
LCMT1	-0.0252207	0.189775	-0.0306537	0.293727	-0.00460921	0.907265
LCN2	0.0154571	0.89572	-0.0388015	0.837487	0.00240363	0.954016
LCP1	0.00632306	0.770813	0.0316901	0.233285	0.0302066	0.420498
LDHA	-0.0129455	0.580737	0.0210782	0.539868	-0.00354289	0.87151
LDHB	-0.17212	5.10821e-06	-0.0592805	0.393118	-0.0122584	0.315808
LEF1	-0.0126166	0.798688	0.00981814	0.914279	0.0002105	0.995018
LEP	0.0517126	0.149192	-0.0777482	0.147159	0.0157975	0.500488
LEPROTL1	-0.00652355	0.909624	0.0867471	0.202517	-0.0229034	0.533122
LETMD1	-0.00957482	0.717569	0.00944815	0.830773	-0.0223978	0.455384
LFNG	-0.0230741	0.125097	0.00493592	0.887616	0.0653717	0.00853168
LGALS1	0.0117475	0.683991	-0.0185844	0.67438	0.0341518	0.231254
LGALS8	0.0155585	0.631445	0.0149789	0.780546	0.00375206	0.863039
LGALS9	-0.00703676	0.896853	-0.0439503	0.547876	0.0376039	0.00427403
LHPP	-0.0109805	0.8097	-0.0383944	0.52491	0.0381786	0.165712
LILRA2	0.0824557	0.00987196	0.036545	0.539528	-0.00873825	0.762141
LILRA5	0.0552262	0.125848	-0.0028471	0.977812	0.017424	0.0854369
LILRB1	0.0374473	0.0709383	-0.0494816	0.112147	-0.0478409	0.192085
LILRB3	0.0529332	0.00145975	0.013812	0.691343	-0.0177987	0.400935
LIMS1	0.0624713	0.0722898	0.00361687	0.972566	-0.0568855	0.093904
LIPA	-0.0154924	0.665977	0.00557895	0.94483	0.00238027	0.923561
LITAF	0.0122926	0.397488	0.0260043	0.202517	-0.0108895	0.716296
LMNA	-0.0234841	0.682874	-0.0931551	0.193538	0.0400387	0.123568
LMOD3	0.0127101	0.682874	-0.0643187	0.0790932	0.0187549	0.516072
LOC440313	-0.0332117	0.515724	-0.0890775	0.193538	0.011187	0.727648
LONP2	0.00485023	0.87421	-0.0015027	0.979178	0.0584253	0.00140995
LPAR5	-0.0139156	0.721383	-0.00881491	0.903705	0.00361858	0.845834
LPCAT3	0.0601566	0.0710921	0.0115994	0.882917	0.0179531	0.227157
LPIN1	0.00551327	0.897907	0.0408251	0.454026	0.0290875	0.364259
LPIN2	0.00323185	0.940982	0.0222866	0.731137	0.000523457	0.987656
LPP	0.0715711	0.00250454	0.0395939	0.325417	0.0356924	0.190429
LPXN	-0.00613801	0.792186	0.0201955	0.517765	-0.0122221	0.718361
LRCH4	0.0268136	0.16033	0.00485815	0.913566	-0.0298721	0.0594925
LRG1	0.0526851	0.183908	-0.0059429	0.958419	-0.0158564	0.471213
LRMP	-0.0220276	0.481236	0.0344764	0.452579	-0.0599332	0.0220593
LRP10	0.0682881	0.0416412	-0.0172076	0.810678	-0.0240332	0.133519
LRRC25	-0.00791134	0.867125	-0.0242296	0.728191	-0.00431465	0.853072
LRRFIP1	-0.0126918	0.615297	-0.0578812	0.0565481	-0.00382297	0.879467
LRRFIP2	-0.0111822	0.729742	-0.025535	0.573932	-0.0349187	0.305108
LSM1	-0.0548713	0.125292	-0.0716973	0.188666	-0.00914947	0.618621
LSM14A	-0.0318615	0.128048	-0.0119244	0.775726	0.00137775	0.965818
LSM2	0.00421523	0.89076	-0.0159841	0.722131	-0.0124121	0.610839
LSM4	0.00211696	0.947479	-0.0137252	0.777046	0.0441864	0.0288051
LSP1	-0.0421998	0.348729	-0.0263475	0.752462	-0.0212115	0.646161
LST1	-0.00373791	0.89076	-0.0179515	0.625115	0.0404376	0.00613587
LTA4H	0.00749943	0.833878	-0.00991139	0.872462	0.0400469	0.0430124
LTB	-0.0212103	0.481236	0.00032978	0.995209	-0.0341796	0.177962
LTBR	0.0477335	0.0759229	0.0375087	0.390203	0.0773516	0.0180275
LY6E	-0.0253998	0.680021	-0.0129589	0.913566	0.00796767	0.865202
LYN	0.0359525	0.0722898	0.049373	0.0934604	0.0151829	0.429978
LYRM1	0.0488732	0.0603686	0.026502	0.573932	-0.0181641	0.181537
LYRM2	-0.0321194	0.359322	-0.0375273	0.493651	-0.0191771	0.282579
LYST	0.119922	0.00336433	0.00688262	0.957714	-0.0199185	0.612862
LYZ	-0.0285044	0.602254	0.0636404	0.381536	0.04505	0.025679
LZTR1	0.0230702	0.344106	0.00690368	0.895077	-0.00729202	0.830031
M6PR	-0.0210299	0.247431	-0.0131679	0.692191	-0.0845545	0.0164298
MACF1	-0.0377687	0.0843629	0.010644	0.814953	0.00180664	0.967448
MAD1L1	-0.0162523	0.768776	-0.0282797	0.742489	-0.0248773	0.290627
MAD2L1BP	0.0443514	0.105239	0.0449574	0.292252	-0.0168759	0.306767
MAEA	-0.0196315	0.62603	0.0137433	0.849381	-0.0380124	0.219152
MAF1	-0.0869675	0.064875	-0.0802587	0.279933	-0.013822	0.494282
MAFB	0.00841581	0.868338	-0.0080674	0.934463	0.0826472	0.000603188
MAGED1	-0.0441821	0.131379	0.00578489	0.94109	-0.0150485	0.660041
MAGT1	0.00572473	0.830595	-0.0538226	0.063006	0.00391962	0.909115
MAL	-0.0676109	0.0791843	0.00708002	0.946783	0.00489909	0.858845
MAN1B1	-0.0148084	0.59173	-0.0125336	0.789286	0.0165657	0.412194
MAN2A2	0.087732	0.00571581	0.0791056	0.118485	-0.0672342	2.64085e-05
MAN2B1	-0.0234105	0.591227	-0.00170987	0.984643	0.0165567	0.380866
MAN2B2	0.034771	0.333037	-0.0436343	0.42373	0.0350976	0.0603048
MANBA	-0.0142936	0.661057	0.0361065	0.399678	-0.0426101	0.107985
MANBAL	0.00889245	0.770814	0.0281923	0.484206	-0.0985988	0.0128239
MANF	-0.0842888	3.88453e-05	-0.0428318	0.235713	-0.00194538	0.959662
MAP1LC3B	0.0102806	0.717569	0.0249149	0.524921	0.0171817	0.53723
MAP2K1	0.0313509	0.22272	0.0437432	0.255138	0.110811	0.00137569
MAP2K2	-0.0386123	0.293804	-0.0491141	0.371631	-0.0145206	0.639768
MAP2K3	-0.0642835	0.258374	-0.149303	0.0565481	0.02278	0.179632
MAP2K4	-0.0150824	0.710219	0.0187871	0.774661	0.0273415	0.262331
MAP3K11	0.031453	0.356413	-0.00448438	0.960388	0.030093	0.539818
MAP3K2	0.128902	0.00426098	0.0775301	0.309363	0.0814124	0.000185303
MAP3K3	-0.011629	0.786928	-0.0154678	0.826586	-0.0342873	0.0545862
MAP3K5	0.0290877	0.193923	0.0118343	0.787761	0.0107326	0.344915
MAP3K7	0.013845	0.716467	0.049519	0.295246	0.0479555	0.0915468
MAP3K7CL	0.051721	0.394533	0.000742388	0.994972	-0.0126432	0.513407
MAP3K8	0.100635	0.000353525	0.0521123	0.283104	0.0231219	0.119941
MAP4K1	-0.03141	0.200055	-0.0370347	0.317924	0.0470362	0.0219445
MAP4K2	0.0172799	0.230223	0.000405564	0.989553	0.0035308	0.900507
MAP4K4	0.0621722	0.0940793	0.026769	0.713932	0.0137768	0.458828
MAP7D1	-0.0190624	0.435474	-0.00356642	0.954956	0.0185879	0.208171
MAPK1	0.0198136	0.34219	0.0265489	0.391873	0.00553861	0.68784
MAPK1IP1L	0.0345273	0.232052	0.0681295	0.0926465	-0.0125338	0.591013
MAPK3	0.0075704	0.831889	-0.00273599	0.972566	0.0740408	0.0046814
MAPK8IP3	0.0227154	0.328591	-0.000850293	0.987216	-0.0260803	0.20372
MAPKAPK3	0.0225931	0.248011	0.0105782	0.777422	0.0407413	0.0704537
MAPRE1	-0.00939046	0.585184	0.0281301	0.208431	0.0238988	0.263067
MAPRE2	-0.0395084	0.12625	0.0304965	0.479573	0.0185352	0.157628
MARCKS	0.0587501	0.104383	0.0982335	0.0593182	0.0199795	0.391878
MARCKSL1	-0.0421314	0.106238	-0.00215954	0.977812	-0.0103378	0.752959
MARS	0.046208	0.123481	0.0301268	0.566215	0.00425238	0.936947
MAST3	0.0121164	0.716467	0.0410285	0.324346	0.0215517	0.400145
MAT2A	0.013917	0.459193	0.0262544	0.317924	0.00530468	0.793685
MAT2B	0.0115953	0.744838	0.0330838	0.482822	0.00726108	0.73532
MATK	0.000433763	0.991671	-0.0273375	0.664439	0.0609136	0.0753954
MATR3	-0.0122037	0.852968	0.0292391	0.764969	-0.0611213	0.171893
MAU2	0.0347249	0.282458	0.00124207	0.986513	0.0585553	0.00347479
MBD4	-0.000525603	0.985457	0.0125313	0.759431	-0.00343147	0.885158
MBD6	0.00832461	0.768776	0.00574877	0.913566	0.00410885	0.885871
MBNL1	0.092034	0.0345144	0.0120415	0.91256	-0.0436661	0.187365
MBNL3	-0.0441185	0.496964	-0.0828483	0.362812	0.0327072	0.022834
MBOAT1	0.0993985	4.86791e-05	-0.00394451	0.960388	0.0674925	0.00947814
MBOAT7	0.00858601	0.768776	-0.0219329	0.591485	-0.0219935	0.3132
MBP	-0.0172642	0.59985	0.0398194	0.362812	-0.0162695	0.389081
MBTD1	-0.00448804	0.935897	-0.10699	0.0807668	-0.0351203	0.113909
MBTPS1	0.0321053	0.0976764	0.036847	0.222771	0.0246884	0.343301
MCL1	0.0810586	0.0168612	0.0450036	0.446291	-0.00814426	0.654012
MCM3	-0.0216884	0.467435	-0.0227599	0.64468	0.0099583	0.645085
MCM3AP	-0.00548727	0.859631	-0.0309537	0.392481	0.0107635	0.629647
MCM5	-0.0400383	0.177028	-0.0251861	0.636183	-0.070035	0.0170259
MCM6	0.00893722	0.831849	0.046814	0.348037	-0.0246524	0.497331
MCM7	-0.000887137	0.97462	-0.0183477	0.601282	0.0143508	0.278814
MCM8	0.0271466	0.27108	-0.0159166	0.729771	-0.0319822	0.143213
MCMDC2	0.0405936	0.0935939	-0.038681	0.309363	-0.0551543	0.0156824
MCOLN1	-0.065139	0.102139	-0.0794818	0.193538	0.013929	0.232912
MCOLN2	-0.0209316	0.683881	-0.0285606	0.728195	0.0121566	0.547579
MCRS1	0.0179422	0.306024	0.00818516	0.810678	-0.0283244	0.175013
MDC1	-0.0370466	0.201914	-0.0229553	0.664439	-0.0211037	0.435123
MDH1	-0.080901	0.00493496	-0.0167923	0.78819	-0.0198785	0.429978
MDH2	0.00655862	0.721297	0.024665	0.27907	0.012083	0.597413
ME2	0.00469321	0.877147	0.0240266	0.547876	-0.0297404	0.178761
MED10	-0.0383264	0.159486	-0.0110563	0.847294	-0.00679065	0.806748
MED16	-0.00202225	0.964297	-0.0509865	0.306858	0.015	0.47222
MED20	-0.0340418	0.276936	0.00295814	0.972566	-0.0355646	0.00295612
MED22	0.00449122	0.894635	0.0232009	0.609388	-0.0236005	0.282947
MED25	-0.0263826	0.393156	-0.0345952	0.462139	0.172113	7.09193e-08
MED28	-0.0158217	0.635921	0.00655905	0.92424	-0.082207	0.00740247
MED29	0.00720781	0.821873	0.0280909	0.492658	-0.0228296	0.455907
MED6	-0.0426891	0.00583027	-0.0243129	0.356293	-0.0121094	0.654425
MEF2D	-0.0121906	0.720795	-0.0403889	0.346023	0.0075359	0.788194
MEGF9	0.223569	3.37728e-08	0.0959577	0.188442	0.0351422	0.080469
METAP2	-0.100139	0.0116861	-0.0580138	0.390285	0.00788507	0.669371
METRNL	0.00162083	0.97462	-0.065676	0.236057	-0.0135939	0.715755
METTL17	0.00264701	0.945506	-0.0320638	0.523624	-0.00641443	0.815499
METTL21A	0.03143	0.29794	-0.0309625	0.528841	-0.0047535	0.774103
METTL3	0.0236373	0.414133	0.056268	0.161344	-0.0134412	0.627976
MFF	-0.00418607	0.873488	0.0234741	0.47688	0.0223046	0.0354705
MFN2	-0.0393523	0.346995	0.0256626	0.737505	-0.0192766	0.397416
MFSD1	-0.0192244	0.543577	0.0121159	0.832974	-0.026817	0.152481
MFSD10	-0.00147715	0.947479	-0.00914622	0.78819	0.0280143	0.317232
MFSD11	0.00524449	0.89572	-0.0425278	0.377973	-0.00705792	0.807355
MGAT1	0.021691	0.131379	0.0233246	0.293849	0.000968215	0.982072
MGST2	-0.0231263	0.443237	-0.0152572	0.778629	-0.00128189	0.982645
MGST3	-0.037053	0.127498	-0.00886512	0.871485	0.037182	0.157583
MIB2	0.0187843	0.651879	0.0430591	0.445934	0.0411586	0.0954481
MICB	0.0176127	0.610763	-0.0425543	0.348412	-0.00585704	0.778661
MICU1	0.00086799	0.985457	0.00316693	0.974126	0.0158977	0.548898
MICU2	-0.0108707	0.861946	0.0103235	0.931548	0.031442	0.34094
MID1IP1	0.0461807	0.182289	0.0249008	0.703391	-0.0588679	0.0238154
MIER1	0.0585499	0.0657373	0.0137119	0.842866	0.0240064	0.358462
MIF	-0.00469766	0.868267	-0.00883511	0.846511	0.0316989	0.164205
MIS12	0.0148308	0.687185	0.0187166	0.753753	0.0572807	0.000165752
MIS18BP1	0.019879	0.687185	0.0466209	0.491231	0.0100707	0.595368
MITD1	-0.0574735	0.103802	-0.0621154	0.256635	-0.0650689	0.0299276
MKKS	-0.00451034	0.912589	0.06326	0.193538	0.0200571	0.36541
MKLN1	0.0391687	0.193784	0.0210502	0.712439	-0.0340916	0.0547517
MKNK1	0.0558808	0.00595818	0.0615187	0.0517547	-0.0113372	0.665083
MKNK2	0.00979594	0.70769	0.0118811	0.777046	0.0649051	0.021427
MKRN1	-0.0521978	0.210715	-0.0828801	0.181956	0.0191932	0.282157
MKRN2	-0.00594868	0.867807	0.0569974	0.160522	0.0253722	0.530637
MLEC	-0.0467578	0.0406344	-0.0127948	0.78819	0.0679789	0.0136613
MLF2	-0.0180258	0.587488	-0.0032584	0.965725	-0.0175029	0.314444
MLKL	0.0799284	0.0298319	0.0407345	0.539868	0.0349417	0.0748149
MLLT6	0.0178361	0.4707	0.0230504	0.550776	0.0113779	0.53723
MMD	0.0271064	0.623902	0.0226132	0.812211	-0.00190113	0.950303
MME	0.082218	0.0222025	0.045143	0.475256	-0.0399259	0.0563346
MMGT1	-0.0272077	0.216078	-0.00257215	0.965725	0.00440166	0.787121
MMP25	0.0426407	0.0975411	0.0238395	0.607699	0.0592016	0.0196729
MMS19	0.00671411	0.805674	0.0195279	0.602744	0.0509134	0.0169697
MNT	0.00217963	0.949646	-0.00466627	0.947046	0.00250915	0.942423
MOB2	-0.0366765	0.201324	-0.0440196	0.312535	0.0452744	0.0748148
MOB3C	0.00439779	0.840441	0.00433863	0.913379	-0.0223437	0.532214
MON2	0.0426726	0.232876	0.0863135	0.0841323	-0.0279425	0.18403
MORF4L1	0.0708814	0.00875448	0.0191809	0.737089	-0.0743676	0.00463955
MORF4L2	-0.0152652	0.683901	0.0291725	0.592453	-0.0361688	0.0780018
MOSPD2	0.0438337	0.203288	0.0494107	0.348037	-0.0686614	0.00928183
MOSPD3	0.000417102	0.993151	-0.0606241	0.342567	0.0570514	0.0124981
MPC2	-0.0244022	0.405557	-0.0341211	0.440679	0.0162301	0.484672
MPHOSPH10	-0.106112	0.00137051	-0.0265642	0.705335	0.0129768	0.574705
MPHOSPH8	-0.044707	0.0967668	-0.0207865	0.684875	-0.0449292	0.288025
MPP1	-0.0617687	0.0867875	-0.0805346	0.144642	0.00842998	0.638443
MPPE1	0.0572828	0.0619981	0.0565352	0.246074	-0.0678198	0.023843
MPRIP	0.00801336	0.821212	0.0296478	0.52082	0.0471826	0.0180411
MPV17	0.00324342	0.922812	0.0295776	0.496065	-0.0532551	0.0235871
MPZL1	-0.0821526	0.117648	0.0133388	0.914712	-0.0288042	0.126791
MRFAP1	-0.00828759	0.734529	0.0354076	0.242366	-0.0414068	0.0189125
MRFAP1L1	-0.0936287	0.0149652	-0.027967	0.728195	-0.0280965	0.112767
MRI1	0.0673267	0.00766709	0.0192489	0.718964	-0.0635122	0.000607969
MRPL11	-0.0569642	0.0695847	-0.0484657	0.331622	-0.0294439	0.562494
MRPL18	-0.0457272	0.0566503	-0.00317891	0.964875	-0.0740584	0.000505361
MRPL20	-0.0340174	0.163361	-0.051434	0.159334	0.0385225	0.0822568
MRPL23	-0.0211588	0.401583	-0.0394904	0.27366	-0.0827215	0.00144999
MRPL24	-0.071555	0.00325365	-0.0524298	0.193538	-0.0174927	0.279753
MRPL3	-0.0690985	0.245266	0.0245325	0.839865	-0.0372454	0.0749388
MRPL33	-0.0970726	0.000355176	-0.0399539	0.412215	0.0548758	0.0191916
MRPL34	0.0498994	0.0844462	0.0221623	0.691478	-0.197889	6.86565e-13
MRPL36	-0.0934504	0.00595818	-0.0677291	0.234966	-0.0368926	0.152248
MRPL37	-0.0118303	0.623852	-0.0271197	0.399678	-0.0351637	0.120786
MRPL41	-0.0154165	0.642871	-0.0715239	0.0703773	-0.00745997	0.721717
MRPL43	0.0661985	0.030397	0.0351516	0.52082	-0.0149768	0.406342
MRPL51	-0.251429	2.47673e-13	-0.117699	0.0498284	-0.000165118	0.996347
MRPL53	-0.0495059	0.1389	-0.0210249	0.752462	-0.017737	0.343301
MRPL54	-0.0369401	0.22999	-0.0323167	0.525778	-0.0302719	0.342688
MRPS10	-0.00881765	0.751184	-0.00571097	0.913379	-0.0332739	0.326159
MRPS11	-0.0117802	0.652367	-0.0187469	0.634592	0.0046513	0.849051
MRPS12	0.030701	0.198019	-0.0460196	0.193538	-0.00612439	0.809096
MRPS18B	-0.0165767	0.52724	-0.0180886	0.673625	-0.048233	0.057548
MRPS21	-0.0314807	0.467928	-0.0268793	0.724689	-0.0133789	0.569871
MRPS22	-0.0903908	0.0209891	0.0524171	0.438041	-0.00397365	0.931235
MRPS27	0.0148788	0.601978	-0.00779602	0.888172	0.00660613	0.639359
MRPS30	-0.0205464	0.468306	0.0156536	0.756232	-0.0340879	0.0835076
MRPS31	-0.0796587	0.0119413	-0.00301589	0.97594	-0.0291595	0.189837
MS4A6A	-0.0212124	0.470964	-0.00124589	0.984643	0.00690594	0.690225
MS4A7	-0.00750446	0.894531	0.000928362	0.992406	0.0212251	0.493593
MSH3	0.0200898	0.202054	-0.0151709	0.575727	0.052615	0.00321567
MSH6	-0.0404429	0.121272	-0.0221814	0.64181	0.0099845	0.741444
MSL3	-0.0176673	0.601978	-0.0508834	0.247391	-0.0060318	0.808179
MSN	-0.00790193	0.732431	0.0306092	0.279591	-0.0345833	0.0797401
MSRA	0.0306831	0.435474	0.00758303	0.934463	-0.0167741	0.531959
MSRB1	0.0560173	0.0171932	0.0466246	0.227393	0.0137009	0.561127
MSRB2	0.0173556	0.645797	-0.00220811	0.979178	-0.0373658	0.054697
MT1A	-0.000207557	0.994354	-0.0175963	0.719249	0.0267514	0.00616813
MT1X	-0.0261977	0.350023	-0.0473616	0.242366	-0.0280567	0.196149
MT2A	-0.00920004	0.818783	-0.02759	0.615655	0.00367606	0.900329
MTA1	0.0424996	0.106675	-0.026284	0.573932	-0.0685844	0.00557666
MTA2	-0.0282168	0.306561	-0.0497564	0.214854	0.013889	0.530011
MTCH1	0.0207467	0.125929	0.0366694	0.0585964	0.00839218	0.715346
MTCP1	-0.0514877	0.0566503	0.00726726	0.913379	0.032715	0.18473
MTF1	0.0138958	0.683991	-0.0120799	0.837487	0.0347086	0.0493896
MTIF3	-0.114718	0.000153439	-0.00202324	0.979937	0.0103508	0.638762
MTMR11	0.0312181	0.232025	-0.00983264	0.859595	-0.0193642	0.34094
MTMR14	0.0298323	0.22999	-0.0245547	0.557695	0.0341416	0.0354371
MTMR3	0.0418759	0.197938	0.0198813	0.752462	-0.0168796	0.586133
MTMR4	0.0451552	0.0484527	0.0190442	0.667802	-0.0250888	0.331481
MTMR9	0.00124332	0.97103	0.0245483	0.558273	-0.0513921	0.0804828
MTOR	-0.0156344	0.595249	-0.0247378	0.573932	0.0230454	0.285767
MTRF1L	0.0360044	0.0976926	0.0309347	0.371449	0.0171861	0.369166
MTSS1	-0.0265637	0.493682	-0.00212592	0.979937	0.00724087	0.907553
MTURN	-0.0125821	0.754305	-0.0441988	0.375361	0.0179911	0.551576
MUC6	-0.0517477	0.195014	-0.051047	0.414454	0.0542137	0.0208588
MUS81	0.0264376	0.359322	0.0165549	0.755823	0.00364929	0.883954
MVP	0.0336503	0.151121	-0.0090015	0.859708	0.00994117	0.694603
MX1	-0.022316	0.773338	0.0515836	0.647649	0.0550924	0.0688624
MX2	0.0325434	0.380246	-0.00232114	0.979178	0.0051571	0.801493
MXD1	0.0747109	0.0125527	0.0221039	0.723768	0.0434138	0.003794
MXD4	0.00906306	0.768048	-0.00224491	0.975236	0.00757188	0.758839
MYADM	0.0187501	0.543577	-0.00547034	0.938364	-0.0124581	0.270371
MYC	0.0415315	0.332577	0.0799343	0.193538	-0.0617692	1.67341e-05
MYCBP2	-0.0141508	0.553829	0.0329359	0.305767	-0.0665321	1.67341e-05
MYD88	0.0359375	0.0800707	0.0571331	0.0565481	0.0203557	0.386611
MYH9	0.000357026	0.990905	0.0200302	0.673071	0.0386551	0.19365
MYL12A	-0.0205599	0.149582	-0.000754554	0.981858	0.0134095	0.508874
MYL12B	-0.0706584	0.000146542	-0.0500406	0.0997889	-0.00710149	0.818814
MYL6	-0.0670402	0.00104544	-0.0685571	0.0324928	0.0256505	0.293467
MYLIP	0.0160669	0.637318	0.025786	0.611049	0.0315654	0.0327005
MYO1F	0.0634207	0.0931508	0.000723008	0.993581	0.00983601	0.583567
MYO1G	0.0119773	0.675092	0.0141489	0.760691	0.0113994	0.76907
MYO3B	0.00199273	0.963684	-0.0282301	0.611049	-0.00548485	0.855707
MYO9B	0.035034	0.269578	0.00983177	0.888172	-0.0227178	0.442773
MYPOP	0.0293661	0.143689	0.0378893	0.21745	-0.0202948	0.416599
N4BP2	0.0266111	0.192365	-0.0162396	0.661388	0.0225695	0.377355
N4BP2L2	0.00655287	0.898226	0.0147067	0.868502	-0.0446907	7.21832e-05
NAA10	0.0218671	0.514516	-0.0508068	0.263495	0.0145467	0.615515
NAA20	-0.0262809	0.507855	-0.0181697	0.799311	0.0287312	0.162668
NAAA	-0.0140648	0.702473	-0.0318084	0.537627	-0.0521114	0.0854369
NABP1	0.025783	0.450808	0.0178047	0.774661	0.00985013	0.629647
NACA	-0.0549197	0.000152779	-0.0284045	0.26044	0.00179745	0.957168
NADK	0.0232396	0.523192	-0.000161029	0.998194	0.0728884	0.0776492
NADSYN1	0.034944	0.200055	0.0181935	0.72775	-0.014472	0.675289
NAE1	-0.0990674	0.00756514	0.0172267	0.837487	-0.0569381	0.000359782
NAGK	-0.00691312	0.812377	0.0337863	0.334268	-0.0521176	0.139172
NAGPA	0.00208262	0.954965	0.00275103	0.972566	0.0101535	0.675289
NAMPT	0.0863772	0.113675	0.051835	0.593019	0.00971114	0.715755
NAP1L1	-0.0206452	0.642097	-0.00449666	0.965725	0.0827326	0.000137424
NAP1L4	-0.0547274	0.0100423	-0.0602987	0.0633117	0.0621284	0.0377691
NAPSB	-0.0594585	0.205615	-0.0414397	0.613191	0.0266214	0.235077
NARF	0.0262675	0.343101	-0.0131182	0.804951	-0.0472141	0.141282
NARS	0.00613933	0.868338	0.0131152	0.817563	0.0108397	0.665083
NBEAL2	0.100514	0.000351227	0.0541494	0.264241	0.00719983	0.867045
NBN	0.0533108	0.198668	0.0736317	0.239936	0.0376549	0.0341393
NBPF3	0.0519621	0.0595784	-0.0149021	0.794901	-0.00852987	0.814082
NCAPD2	-0.0437745	0.323279	-0.0506871	0.462139	-0.0343491	0.0364708
NCBP2	0.013128	0.689291	0.00721077	0.911462	0.0247954	0.0954481
NCF2	0.0139118	0.796889	-0.00965842	0.928165	-0.0113297	0.507723
NCK2	0.060022	0.0070508	0.00243076	0.972566	0.00835203	0.716632
NCKAP1L	0.022895	0.592265	-0.0560992	0.317924	-0.0249277	0.209266
NCL	-0.0448163	0.0351715	-0.0192806	0.634592	-0.0186015	0.455465
NCOA1	0.0217247	0.293804	0.0308197	0.312535	0.0819544	0.0129354
NCOA3	0.00247698	0.922812	-0.0332245	0.275929	-0.0409006	0.0245589
NCOA4	0.000144769	0.995736	0.0223017	0.602777	0.0111325	0.551796
NCOA5	-0.0302645	0.249168	-0.0130009	0.801715	0.0120665	0.593155
NCOA6	-0.0454724	0.119432	0.0238004	0.661283	0.0341684	0.023843
NCOA7	0.0819451	0.064875	0.0821794	0.242366	-0.00434249	0.894998
NCOR2	-0.0513908	0.0301874	-0.0218848	0.626551	0.00400288	0.87486
NCSTN	0.00817459	0.762695	0.015886	0.695603	-0.168795	1.03502e-10
NDE1	0.0235127	0.385567	-0.00507034	0.938437	-0.0123132	0.646242
NDEL1	0.0243336	0.258374	0.0493995	0.0979447	-0.0286971	0.0371758
NDRG1	0.00796922	0.850228	-0.0285653	0.611049	-0.00199454	0.936947
NDRG3	0.0146475	0.620451	-0.0134958	0.784846	-0.0293775	0.0815168
NDUFA1	-0.215614	7.05722e-11	-0.0990374	0.0837356	0.0044285	0.848792
NDUFA10	-0.00892213	0.814441	-0.018276	0.752529	-0.0580729	0.232912
NDUFA11	-0.0255283	0.177028	-0.0341513	0.235713	-0.0348286	0.00862879
NDUFA12	-0.00673821	0.821873	0.00686853	0.89522	-0.101624	1.26446e-07
NDUFA13	-0.0346826	0.121095	-0.0210929	0.594729	-0.0206918	0.333734
NDUFA3	0.00218937	0.941737	0.00925897	0.851048	0.0166554	0.295169
NDUFA4	-0.0795888	0.207618	-0.0310672	0.804951	-0.0103342	0.650897
NDUFA8	-0.0461033	0.00671782	-0.0200213	0.524479	-0.0173055	0.255987
NDUFA9	-0.115513	3.44948e-06	-0.0806157	0.0517547	-0.0762027	0.00644597
NDUFAB1	-0.0239521	0.399377	-0.0168109	0.747013	-0.042567	0.466058
NDUFAF3	0.0102022	0.671909	0.0267311	0.393649	0.00602436	0.806748
NDUFB10	0.0105666	0.733953	-0.0442106	0.247391	-0.033085	0.197528
NDUFB11	-0.017441	0.400871	-0.0165733	0.63468	-0.017581	0.210289
NDUFB2	-0.102959	0.00386133	-0.0391828	0.563924	-0.0145428	0.571078
NDUFB3	-0.0937301	0.177008	0.0285528	0.84483	-0.0236277	0.100391
NDUFB5	-0.00266319	0.934914	0.0189565	0.684875	-0.242725	1.17658e-12
NDUFB6	-0.0265804	0.467109	-0.0460737	0.374711	-0.0102485	0.539004
NDUFB8	-0.0237041	0.195892	-0.00761767	0.839865	-0.00182154	0.920433
NDUFC1	-0.0107417	0.768776	-0.0239471	0.653122	-0.0114852	0.571233
NDUFS3	-0.0265481	0.168874	-0.0200596	0.540514	-0.0464626	0.00108711
NDUFS5	-0.311533	2.47673e-13	-0.139684	0.0593182	0.0338367	0.0912401
NDUFS7	0.00167121	0.947165	-0.028286	0.342169	-0.0219886	0.0947688
NDUFS8	0.00572836	0.797812	-0.0140428	0.66617	-0.0286616	0.126425
NDUFV1	-0.0119988	0.664715	-0.00997093	0.834972	-0.0302769	0.178761
NDUFV2	-0.0485815	0.00948531	-0.0437057	0.151506	-0.030308	0.0936436
NECAP1	0.019483	0.518507	0.0559368	0.161344	-0.0293501	0.503923
NECAP2	-0.0293091	0.0869129	-0.00988937	0.775726	-0.0749636	0.0017401
NEDD8	-0.0527806	0.0232987	0.00960434	0.857005	-0.0110892	0.708109
NELFB	-0.0453947	0.116731	-0.00400846	0.961427	0.0309825	0.178761
NELFCD	-0.0388016	0.100518	-0.0144746	0.759476	0.0399881	0.0693231
NELL2	-0.0512797	0.344106	0.0068341	0.963005	0.00632852	0.670101
NEMF	-0.083871	0.00757751	-0.0597179	0.254026	0.0338267	0.0294903
NENF	0.00629117	0.878755	-0.0379244	0.46197	0.0678491	0.00279776
NEU1	0.0196612	0.570282	0.0449722	0.330805	-0.0181478	0.41241
NFE2L2	0.0258188	0.419062	0.0616745	0.163009	-0.00741352	0.689919
NFKB1	-0.00158548	0.939135	0.0185615	0.485626	-0.114475	1.5325e-05
NFKBIA	0.0338655	0.106441	0.0335558	0.306858	-0.0450653	0.000165752
NFKBIZ	0.0769859	0.0091417	0.0559725	0.254026	-0.000156575	0.996895
NFX1	-0.0294989	0.289007	-0.000738775	0.99034	0.0252328	0.357988
NFYC	-0.00129385	0.962723	-0.0154096	0.676464	0.02675	0.396384
NGDN	-0.17527	7.73537e-08	-0.0244306	0.749772	0.0169171	0.45505
NGRN	-0.0574731	0.000181677	-0.0269184	0.317405	-0.0139941	0.586646
NHP2	0.0054996	0.873488	-0.00763617	0.899047	0.0039752	0.904123
NICN1	0.018568	0.543577	0.0169463	0.747082	-0.0103245	0.76093
NIF3L1	-0.0188772	0.572301	-0.0075832	0.91256	0.0518026	0.00928183
NIFK	-0.0367314	0.272037	0.0639799	0.189888	-0.0216229	0.333911
NIN	0.0161023	0.709121	-0.0540417	0.317924	-0.0191177	0.14322
NINJ1	0.0511716	0.0566214	0.0517675	0.224351	-0.00567672	0.853072
NINJ2	-0.0109282	0.753961	-0.035344	0.425953	-0.0250059	0.193029
NIPA2	-0.030749	0.0627264	-0.000122755	0.997225	0.0183707	0.319813
NIPAL3	-0.0205338	0.555279	0.0202875	0.729866	0.0208814	0.475262
NIPBL	-0.0379221	0.123481	-0.000950288	0.987216	0.0416552	0.0501867
NISCH	0.0203819	0.408026	0.0154552	0.728195	0.0104949	0.781414
NKTR	0.0128621	0.767642	0.0364661	0.536908	0.00108949	0.961349
NLRP12	0.051902	0.0626187	0.0243524	0.641612	0.0158997	0.500992
NLRP3	0.0052468	0.917126	0.0209369	0.787393	-0.0503303	0.14683
NLRP8	0.0263794	0.173899	-0.0378849	0.193538	0.018582	0.625843
NME3	0.0145469	0.660564	0.0202039	0.699178	-0.000743337	0.976391
NME4	-0.0547313	0.240892	-0.0447397	0.573932	0.0459364	0.175274
NMI	0.0185122	0.723406	0.0151464	0.872462	0.0624439	6.67713e-06
NOA1	-0.0174019	0.429882	0.0240596	0.473055	-0.0156617	0.508708
NOD2	0.05069	0.265998	0.0418209	0.590034	-0.0434099	0.0645776
NOL12	0.069622	0.000107116	0.0548999	0.059063	0.0152216	0.194252
NOL6	-0.0121551	0.720795	-0.0233505	0.640947	-0.0266514	0.153187
NOL8	-0.0649002	0.0299628	-0.0121086	0.859873	0.000591741	0.986598
NONO	0.0181336	0.245266	0.0123863	0.658207	-0.0225546	0.225145
NOP10	-0.0404835	0.0900545	-0.00819304	0.883005	0.00126373	0.958147
NOP2	-0.00290524	0.936809	0.0067883	0.919697	0.0235465	0.164003
NOP56	-0.0232237	0.358773	-0.0203704	0.63468	0.0170129	0.0776492
NOSIP	0.00335283	0.899486	-0.00381922	0.945485	0.0461753	0.00619714
NOTCH1	0.025058	0.273356	0.0224485	0.555281	-0.00282477	0.952836
NPC2	0.0116302	0.400857	0.0259472	0.182587	0.0309527	0.173365
NPEPPS	0.0553619	0.011076	0.0342764	0.348417	-0.00469928	0.825153
NPIPB15	0.0291276	0.531302	-0.0507107	0.446913	-0.108428	0.0128068
NPL	0.0282758	0.370492	0.0359544	0.454026	0.0378218	0.0820377
NPRL2	-0.00199076	0.943167	-0.00772069	0.871944	-0.012599	0.564576
NPRL3	-0.120681	0.0358586	-0.090397	0.333087	-0.0184882	0.692896
NR1H2	0.0478209	0.0935939	0.0220116	0.684875	-0.0727137	0.00065663
NRDE2	-0.00722476	0.822217	-0.0239352	0.583527	0.0215982	0.470388
NRGN	-0.000808487	0.990259	-0.0433142	0.633445	0.0486404	0.0343045
NSA2	-0.0864938	0.00182809	-0.0521623	0.268779	0.019364	0.254641
NSF	0.0373195	0.314323	-0.00507876	0.960388	-0.103603	2.43077e-08
NSFL1C	0.0546921	0.07237	0.0380039	0.458523	-0.0258617	0.343301
NSMAF	0.00820338	0.762852	0.03625	0.27366	-0.0230909	0.22501
NSMCE1	-0.111053	3.44948e-06	-0.0945501	0.0128461	0.00436506	0.902931
NSMCE4A	-0.0333001	0.35345	-0.0166107	0.809602	0.0182065	0.316926
NSUN2	-0.0362127	0.133504	-0.00159915	0.979178	0.0601037	4.91368e-05
NSUN5	0.0278682	0.465282	-0.0340402	0.573932	0.0226884	0.548898
NT5C	0.0285361	0.213726	0.00168989	0.978003	0.0506778	0.023843
NT5C2	0.0735534	0.00010824	0.0378946	0.254026	-0.0578108	0.0436146
NT5C3A	0.0702818	0.0976926	-0.0522253	0.460857	-0.00230026	0.957246
NT5DC1	0.057223	0.0543059	0.0392758	0.430298	-0.0234374	0.181392
NTAN1	-0.05091	0.198668	-0.068851	0.247604	0.0101943	0.554943
NUAK2	-0.0130689	0.777651	0.016376	0.827941	-0.00825159	0.697645
NUB1	-0.0153974	0.555179	-0.0345949	0.324346	-0.0232833	0.112044
NUBPL	0.0273384	0.167479	-0.0178965	0.607699	-0.106674	3.67563e-07
NUCB1	-0.00625553	0.831889	-0.011368	0.804951	0.0159332	0.402957
NUDC	-0.0263854	0.177089	-0.0185194	0.589291	-0.0463388	0.00257965
NUDT1	-0.106645	0.000123959	-0.108372	0.0116596	0.00544583	0.900329
NUDT16L1	0.0248094	0.306191	0.00266454	0.965725	0.028803	0.0941919
NUDT5	-0.0539172	0.00715722	-0.0355233	0.287676	0.0233531	0.24699
NUMA1	-0.0125771	0.814441	0.0296444	0.712299	0.00114448	0.970641
NUMB	0.0212413	0.388341	0.0406396	0.247391	-0.0150089	0.618985
NUP160	0.0190524	0.509881	0.0317304	0.446587	0.0364112	0.011821
NUP205	-0.0191346	0.527356	0.0321084	0.462289	0.0295475	0.109072
NUP210	0.000600215	0.989476	-0.0356336	0.534561	0.0087638	0.772206
NUP214	0.0368303	0.0572886	0.0347573	0.257943	-0.00960095	0.527801
NUP43	0.022332	0.396973	0.0402301	0.283048	-0.00994771	0.638762
NUP50	0.0258976	0.445466	-0.0187449	0.759476	-0.0406595	0.0755086
NUP62	-0.0183679	0.319359	0.00468713	0.910097	-0.0545502	0.0190426
NUP85	-0.0265945	0.271627	0.0173605	0.692371	0.033149	0.00339136
NUP88	-0.0525432	0.0765363	-0.0276209	0.609388	0.0495628	0.075942
NUP93	-0.0693304	0.0209891	-0.0277693	0.631053	-0.0973615	2.88602e-06
NXF1	0.0357678	0.0162154	0.0304453	0.208431	-0.0014132	0.986373
OAF	0.0422881	0.275557	0.0618619	0.27907	0.00970619	0.817792
OARD1	-0.125415	1.86383e-06	-0.0539474	0.254026	0.0303756	0.258762
OAS1	-0.0121561	0.889407	0.0172653	0.9116	-0.0175243	0.159472
OAS2	0.00121863	0.984295	0.0253299	0.764969	-0.00968856	0.566605
OAT	0.0152176	0.716988	0.0536118	0.30756	-0.105195	1.5325e-05
OAZ1	-0.00257852	0.900876	-0.0399761	0.0841323	-0.107277	3.18678e-05
OCIAD1	-0.00302395	0.901264	-0.0197342	0.550776	-0.00750447	0.76057
OCIAD2	-0.136751	9.18652e-06	-0.0560142	0.310431	0.0197754	0.351781
ODC1	-0.099943	0.00386133	-0.117022	0.0281112	-0.0296668	0.0795005
ODF2	-0.00462675	0.891444	-0.0101319	0.853701	0.0380275	0.0797152
OGFOD1	0.0107242	0.743978	0.0336078	0.423464	-0.0460861	0.0578585
OGFR	-0.0254007	0.280636	-0.0356565	0.306858	0.0229671	0.297587
OGT	0.0250791	0.425126	0.0597927	0.169793	-0.110632	0.000905298
OMA1	-0.0656238	0.0351818	-0.0152207	0.818466	0.0022814	0.86625
OPRL1	0.0334813	0.235401	0.00572569	0.935098	-0.0161326	0.868763
OPTN	-0.138022	0.00133235	-0.072003	0.328711	-0.000434659	0.994188
ORC6	0.010972	0.455047	-0.0103804	0.676422	-0.0716608	0.0164264
ORM1	-0.0482036	0.680089	0.0212966	0.931051	0.0136016	0.268331
ORMDL1	-0.00894125	0.874411	0.0126535	0.897752	-0.124582	0.0364708
ORMDL3	-0.0638053	0.117529	-0.0870808	0.159334	0.0385511	0.0813816
OSBP	0.00655872	0.733953	0.0224999	0.348417	-0.0353603	0.175389
OSBP2	-0.0942235	0.262054	-0.171423	0.159353	0.034411	0.320739
OSBPL2	0.0624182	0.0249067	-0.000403426	0.994773	0.00451237	0.862727
OSBPL7	-0.0245209	0.521282	-0.0467486	0.377973	0.0348435	0.174523
OSBPL8	0.0354588	0.449985	0.0267569	0.752462	-0.0275175	0.0954481
OSBPL9	-0.0178077	0.543792	0.0387505	0.329781	-0.00826068	0.804933
OSCAR	0.0426719	0.20772	0.0224758	0.728195	0.00561665	0.728276
OSER1	-0.0285807	0.200787	-0.0260496	0.473055	0.0148431	0.438241
OSTC	-0.0287247	0.435474	0.0227113	0.729771	0.0600066	0.103394
OXA1L	0.00366487	0.869368	0.0100886	0.763931	-0.00159986	0.934917
OXLD1	0.0196158	0.428564	0.00691425	0.894795	0.0123973	0.708464
OXR1	0.0547594	0.28292	0.0689145	0.369301	-0.0686805	0.00956239
OXSR1	-0.0172768	0.370492	0.0239906	0.399714	0.0248291	0.316857
P2RX7	0.0407111	0.263609	-0.0265224	0.687223	-0.014035	0.446718
P2RY10	-0.101858	0.00235105	-0.0172354	0.817563	0.00505753	0.724773
P2RY13	0.0201018	0.572055	0.0357868	0.482646	0.0339097	0.14322
P2RY8	-0.0197823	0.400857	-0.00390185	0.946783	-0.0728201	0.000650417
P4HB	0.00288958	0.885965	0.00770591	0.801715	0.00562072	0.772877
P4HTM	0.0364181	0.24342	0.0310318	0.554159	0.00382217	0.845264
PA2G4	-0.0661222	0.0220799	-0.0848544	0.0517547	0.0309907	0.0671222
PABPC1	0.0116052	0.625553	-0.00372156	0.94544	-0.0132172	0.722383
PABPC4	0.0164855	0.433675	-0.0136171	0.717312	0.0183219	0.521439
PABPN1	0.0320628	0.16033	0.0289527	0.428714	0.000311993	0.995018
PACS1	-0.00662933	0.89572	-0.021661	0.778311	0.0201358	0.187663
PACSIN2	0.0108284	0.796889	0.0285768	0.634287	0.0117448	0.674562
PAF1	0.0259081	0.505199	-0.040836	0.475256	0.0317766	0.162668
PAFAH1B1	0.0227447	0.267825	0.014598	0.697771	0.00161789	0.955071
PAFAH1B3	0.0119583	0.753961	0.0136246	0.826904	0.0544318	0.0164298
PAICS	0.0215678	0.520572	0.0483793	0.287676	-0.000934585	0.986598
PAIP2	0.00204372	0.949285	-0.000743745	0.988923	0.0182913	0.373605
PAK2	0.066115	0.0252714	0.0386419	0.44727	-0.0154372	0.134275
PAM	-0.009247	0.880356	0.00620945	0.963166	-0.020379	0.62168
PAN3	0.0122965	0.686715	0.0280601	0.507158	0.0463489	0.0219938
PANK2	-0.0268194	0.0376361	0.00173677	0.964875	0.0192716	0.442587
PANX2	0.00657917	0.910704	-0.0614398	0.398401	-0.0146553	0.621412
PAPOLA	0.0456613	0.0945544	0.0462128	0.27907	-0.0048372	0.897425
PAPSS1	0.0316303	0.313717	0.00355801	0.965725	-0.0421144	0.00443849
PAQR8	-0.0120278	0.771064	-0.0191615	0.77119	-0.0160465	0.354486
PARK7	-0.0145124	0.748523	0.00486259	0.962406	0.0101088	0.764278
PARL	-0.0590708	0.00156157	-0.0178319	0.634592	0.0148284	0.597381
PARP1	-0.0218694	0.330596	-0.00584258	0.9065	0.0233991	0.47222
PARP10	0.0371518	0.307612	-0.0328992	0.591485	0.024805	0.0510448
PARP12	0.0133978	0.733658	0.0182642	0.77119	-0.00935833	0.805999
PARP14	0.0483252	0.216913	-0.015529	0.849304	-0.00883807	0.500992
PARP4	0.0242167	0.161637	0.0267714	0.312535	-0.000759065	0.988607
PARP9	0.00109037	0.984295	-0.0264882	0.723553	0.0216044	0.0623881
PARVG	-0.0162651	0.310265	0.00429451	0.902967	0.00694162	0.809096
PASK	0.00310659	0.957691	-0.00814854	0.94483	0.0286501	0.00519908
PATL1	0.0117482	0.502196	0.037544	0.0934604	0.0154388	0.308759
PBX3	-0.00516794	0.893078	0.0247226	0.640546	-0.0132254	0.434343
PCBP1	0.0254889	0.0661804	0.0348707	0.0885149	0.0143432	0.635377
PCBP2	0.0021462	0.929978	0.0377495	0.18428	-0.0167508	0.38061
PCCB	-0.0212378	0.317986	-0.00109676	0.98094	-0.0571933	0.000562449
PCF11	-0.00415697	0.922812	0.0442838	0.400531	-0.00801679	0.766
PCID2	-0.0155023	0.564669	-0.0164785	0.714565	0.035353	0.268331
PCM1	-0.0683373	0.00150858	-0.0410228	0.261632	0.0339493	0.343809
PCMT1	-0.0172295	0.599662	0.00329257	0.965725	0.000593351	0.986156
PCMTD2	-0.0118977	0.820019	0.105847	0.063006	-0.0234315	0.201863
PCNP	0.0207302	0.702473	0.0559206	0.436055	-0.0236771	0.270721
PCSK7	0.00285052	0.933375	-0.00301239	0.965725	-0.0106029	0.597381
PDCD2	-0.0228944	0.364486	-0.0228588	0.583527	-0.0195924	0.21064
PDCD4	-0.0360529	0.189359	-0.00326038	0.965725	0.00872798	0.859838
PDCD5	-0.0202921	0.401401	0.00486488	0.932905	0.0301128	0.178761
PDCD6	-0.0274166	0.176768	-0.00735643	0.869657	0.000103173	0.994188
PDCD7	0.0562056	0.267498	-0.06097	0.442923	-0.0425749	0.0585826
PDE4B	0.0356401	0.230894	0.0157232	0.784807	0.0287499	0.299839
PDE4C	0.00882234	0.431349	-0.0118832	0.48913	-0.00183076	0.969997
PDE7A	-0.0541655	0.0654514	-0.02388	0.671995	-0.0160206	0.513666
PDK3	0.0380832	0.292282	0.0135171	0.857005	-0.040075	0.103394
PDLIM7	0.0139321	0.788312	-0.0251395	0.755823	0.0151464	0.453165
PDPK1	-0.0280066	0.356372	0.00250649	0.97594	0.00229047	0.915451
PDPR	-0.0726458	0.0169755	0.013	0.853185	0.00551879	0.821209
PDXK	0.00913722	0.761662	0.0260312	0.52082	-0.0116226	0.625843
PEA15	-0.0146805	0.540504	0.0283584	0.391873	0.0619694	0.0235702
PECAM1	-0.00190541	0.952864	0.0183009	0.698171	0.0405561	0.0075135
PEF1	-0.00715936	0.833878	-0.0196605	0.694952	-0.0128941	0.368908
PELI1	0.051195	0.177008	0.0786129	0.162993	0.0166644	0.328766
PEPD	0.0428401	0.0335551	0.0352386	0.278843	-0.0308381	0.14515
PEX16	-0.0101587	0.625553	-0.0165397	0.592453	-0.124052	3.89547e-05
PEX5	0.0161179	0.493682	0.018401	0.627201	0.0156498	0.540395
PFDN1	-0.0471719	0.0801142	-0.00476666	0.948513	0.0234762	0.144408
PFDN5	-0.143623	0.000241765	-0.0994871	0.125666	-0.0379319	0.125592
PFKFB3	0.0199772	0.553884	0.00985248	0.883109	-0.0085287	0.819742
PFKFB4	0.0251549	0.246178	0.0217236	0.55076	-0.000474145	0.971171
PFKL	-0.0550405	0.0845886	-0.0105699	0.888172	0.00610308	0.787375
PFKP	-0.0316488	0.443237	0.0325993	0.634592	0.017788	0.396334
PFN1	-0.00510456	0.716702	0.00671773	0.765674	0.051535	4.67094e-06
PGAM4	-0.000205675	0.994047	0.0172132	0.697307	0.00937086	0.602875
PGD	0.0113218	0.718066	0.0284147	0.507158	0.0610748	0.101447
PGK1	0.0516813	0.000484455	0.0514268	0.0281112	0.0235262	0.0720088
PGLS	0.0183192	0.397488	-0.00589214	0.897029	0.0307103	0.214235
PGLYRP1	0.0606695	0.232052	0.058912	0.471816	0.0235563	0.368376
PGM1	0.0188432	0.305818	0.0304796	0.254927	0.0620401	6.43218e-05
[truncated: 1,375 more rows]

[truncated: 12 more sheets: Table S11, Table S12, Table S13, Table S14, Table S15, Table S16, Table S17, Table S18, Table S19, Table S20, Table S21, Table S22]
